# Supplementary material for: A new AMPK isoform mediates glucose-restriction induced longevity non-cell autonomously by promoting membrane fluidity
Source: Nat Commun. 2023 Jan 18;14:288. doi: 10.1038/s41467-023-35952-z (PMC9849402; doi:10.1038/s41467-023-35952-z)
Supplement: Supplementary file 11 — Supplementary Table 1–9 [file 41467_2023_35952_MOESM11_ESM.zip › Supplementary Table 1.xlsx]

## Sheet: Sheet1
Supplementary Table 1
Supplementary Table 1a
N2 lifespan assay on ΔsucA, related to Fig. 1a
Nematode	Bacteria	Number of worms	Mean LS ± SEM(days)	Lifespan Extension	p-value
exp1
N2	ctrl	267	13.78±0.10	control	control
	ΔsucA	135	18.03±0.18	0.308	< 0.001
exp2
N2	ctrl	166	14.64±0.14	control	control
	ΔsucA	186	18.34±0.16	0.252	< 0.001
exp3
N2	ctrl	165	13.76±0.14	control	control
	ΔsucA	309	16.79±0.12	0.22	< 0.001
Supplementary Table 1b
Wild-type sucA+ complementation lifespan assay, related to Supplementary Fig. 1a
Nematode	Bacteria	Number of worms	Mean LS ± SEM(days)	p-value
exp1
N2	ctrl/pCA24N	236	12.87±0.1	control
	ΔsucA/pCA24N	259	16.08±0.12	<0.001
	ctrl/pCA24N-sucA+	261	12.87±0.08	control
	ΔsucA/pCA24N-sucA+	234	11.8±0.09	0.1472
exp2
N2	ctrl/pCA24N	208	13.09±0.08	control
	ΔsucA/pCA24N	259	16.08±0.12	<0.001
	ctrl/pCA24N-sucA+	262	12.84±0.08	control
	ΔsucA/pCA24N-sucA+	217	12.72±0.09	0.1685
Supplementary Table 1c
N2 lifespan assay on ΔacnA
Nematode	Bacteria	Number of worms	Mean LS ± SEM(days)	p-value
exp1
N2	ctrl	141	12.4±0.15	control
	ΔacnA	102	12.51±0.16	0.7401
exp2
N2	ctrl	177	13.24±0.12	control
	ΔacnA	145	12.93±0.15	0.1469
exp3
N2	ctrl	152	12.53±0.16	control
	ΔacnA	102	12.51±0.22	0.1431
N2 lifespan assay on ΔacnB
Nematode	Bacteria	Number of worms	Mean LS ± SEM(days)	p-value
exp1
N2	ctrl	141	12.4±0.15	control
	ΔacnB	134	12.67±0.14	0.2053
exp2
N2	ctrl	177	13.24±0.12	control
	ΔacnB	136	12.93±0.16	0.2666
exp3
N2	ctrl	152	12.4±0.15	control
	ΔacnB	150	13.14±0.2	5.4e-07
N2 lifespan assay on Δicd
Nematode	Bacteria	Number of worms	Mean LS ± SEM(days)	p-value
exp1
N2	ctrl	160	13.05±0.14	control
	Δicd	200	13.36±0.14	0.0519
exp2
N2	ctrl	186	10.09±0.1	control
	Δicd	181	10.43±0.1	0.0075
exp3
N2	ctrl	250	15.74±0.09	control
	Δicd	214	15.71±0.12	0.6322
N2 lifespan assay on ΔsucC
Nematode	Bacteria	Number of worms	Mean LS ± SEM(days)	p-value
exp1
N2	ctrl	160	13.05±0.14	control
	ΔsucC	232	11.36±0.11	<0.001
exp2
N2	ctrl	186	10.09±0.1	control
	ΔsucC	177	8.98±0.08	<0.001
N2 lifespan assay on ΔsdhC
Nematode	Bacteria	Number of worms	Mean LS ± SEM(days)	p-value
exp1
N2	ctrl	141	14.27±0.16	control
	ΔsdhC	179	12.70±0.15	<0.001
exp2
N2	ctrl	288	14±0.09	control
	ΔsdhC	274	12.74±0.08	<0.001
N2 lifespan assay on Δmdh
Nematode	Bacteria	Number of worms	Mean LS ± SEM(days)	p-value
exp1
N2	ctrl	120	11.53±0.12	control
	Δmdh	160	12.08±0.09	<0.001
exp2
N2	ctrl	100	11.81±0.12	control
	Δmdh	187	12.77±0.09	<0.001
P value determined by two-tailed Student’s t test relative to WT unless otherwise noted
Supplementary Table 1d
αKG supplementation N2 lifespan assay , related to Supplementary Fig. 1b
treated on 25℃
treated from L1 worm
Nematode	Bacteria	αKG	Number of worms	Mean LS ± SEM(days)	p-value
exp1
N2	ctrl	0mM	153	12.29±0.16	control
	ctrl	2mM	126	13.1±0.16	0.0012
	ctrl	4mM	168	11.04±0.15	5e-08
	ctrl	6mM	143	10.35±0.15	<0.001
	ctrl	8mM	139	10.15±0.12	<0.001
	ctrl	12mM	108	10.93±0.21	4.9e-06
exp2
N2	ctrl	0mM	175	13.83±0.12	control
	ctrl	2mM	169	13.65±0.13	0.607
	ctrl	4mM	204	11.92±0.11	<0.001
	ctrl	8mM	196	11.33±0.1	<0.001
	ctrl	12mM	179	10.55±0.13	<0.001
N2	OP50	0mM	195	13.18±0.1	control
	OP50	2mM	169	12.66±0.1	0.0002
	OP50	4mM	174	12.57±0.07	7.9e-09
	OP50	8mM	195	11.71±0.06	<0.001
	OP50	12mM	192	12.11±0.08	<0.001
exp3
N2	ctrl	0mM	187	13.58±0.1	control
	ctrl	4mM	171	14.13±0.1	0.0002
	ctrl	8mM	151	13.76±0.11	0.3264
treated from L4 worm
exp1
N2	ctrl	0mM	117	12.84±0.13	control
	ctrl	2mM	133	12.11±0.14	0.0004
	ctrl	4mM	120	12.27±0.13	0.001
	ctrl	8mM	139	11.61±0.13	2.3e-09
N2	OP50	0mM	92	13.52±0.19	control
	OP50	2mM	130	13.51±0.13	0.4979
	OP50	4mM	135	13.67±0.12	0.9201
	OP50	8mM	142	13.55±0.12	0.5549
exp2
N2	ctrl	0mM	101	12.02±0.09	control
	ctrl	2mM	124	11.58±0.06	0.0001
	ctrl	4mM	159	11.82±0.06	0.053
	ctrl	8mM	125	11.32±0.04	<0.001
treated from YA worm
exp1
N2	ctrl	0mM	149	14.13±0.12	control
	ctrl	2mM	138	13.5±0.12	0.0002
	ctrl	4mM	136	12.92±0.1	<0.001
	ctrl	8mM	145	13.08±0.08	<0.001
treated on 20℃
treated from L1 worm
Nematode	Bacteria	αKG	Number of worms	Mean LS ± SEM(days)	p-value
exp1
N2	OP50	0mM	115	19.74±0.31	control
	OP50	4mM	124	18.62±0.27	0.0016
	OP50	8mM	120	19.37±0.27	0.2739
N2	ctrl	0mM	123	20.85±0.29	control
	ctrl	4mM	122	17.26±0.23	<0.001
	ctrl	8mM	119	17.28±0.21	<0.001
treated from L4 worm
exp1
N2	ctrl	0mM	85	19.84±0.4	control
	ctrl	2mM	145	19.7±0.25	0.1606
	ctrl	4mM	150	18.29±0.23	4.8e-06
	ctrl	8mM	180	18.29±0.22	2.3e-06
N2	OP50	0mM	70	19.03±0.47	control
	OP50	2mM	108	18.92±0.35	1
	OP50	4mM	140	20.14±0.32	0.2025
	OP50	8mM	127	19.42±0.32	1
exp2
N2	ctrl	0mM	123	20.85±0.29	control
	ctrl	4mM	164	19.63±0.22	0.0004
	ctrl	8mM	155	19.18±0.25	1.7e-05
treated from YA worm
exp1
N2	ctrl	0mM	105	21.88±0.3	control
	ctrl	4mM	78	18.69±0.39	<0.001
	ctrl	8mM	91	18.64±0.4	<0.001
Supplementary Table 1e
N2 lifespan assay on ΔkgtP, related to Supplementary Fig. 1c
Nematode	Bacteria	αKG	Number of worms	Mean LS ± SEM(days)	p-value
exp1
N2	ΔkgtP	0mM	147	12.94±0.07	control
	ΔkgtP	2mM	137	12.91±0.1	0.727
	ΔkgtP	4mM	236	12.87±0.07	0.9594
	ΔkgtP	8mM	236	13.08±0.07	0.0238
exp2
N2	ctrl	0mM	168	12.04±0.11	control
	ΔkgtP	0mM	269	12.83±0.09	4.1e-08
	ΔkgtP	4mM	219	13.69±0.1	<0.001
	ΔkgtP	8mM	125	12.77±0.13	0.0001
Supplementary Table 1f
metr-1 lifespan assay on ΔsucA, related to Supplementary Fig. 1e
Nematode	Bacteria	Number of worms	Mean LS ± SEM(days)	p-value
exp1
N2	ctrl	132	12.05±0.15	control
	ΔsucA	184	14.51±0.15	<0.001
metr-1 (ok521)	ctrl	149	12.69±0.09	control
	ΔsucA	187	14.80±0.09	<0.001
exp2
N2	ctrl	311	14.24±0.09	control
	ΔsucA	152	16.46±0.18	<0.001
metr-1 (ok521)	ctrl	326	14.66±0.08	control
	ΔsucA	96	17.15±0.2	<0.001
sams-1 lifespan assay on ΔsucA, related to Supplementary Fig. 1f
Nematode	Bacteria	Number of worms	Mean LS ± SEM(days)	p-value
exp1
N2	ctrl	132	12.05±0.15	control
	ΔsucA	184	14.51±0.15	<0.001
sams-1 (ok3033)	ctrl	219	14.01±0.10	control
	ΔsucA	229	16.00±0.12	<0.001
exp2
N2	ctrl	224	13.37±0.13	control
	ΔsucA	195	15±0.14	<0.001
sams-1 (ok3033)	ctrl	550	14.77±0.08	control
	ΔsucA	382	15.92±0.1	<0.001
Supplementary Table 1g
N2 lifespan assay on ΔsucA, lysine (1, 5mM), related to Supplementary Fig 1g, and 1h
Nematode	Bacteria	lysine	Number of worms	Mean LS ± SEM(days)	p-value
exp1
N2	ctrl	0mM	238	13.71±0.15	control
	ΔsucA	0mM	144	19.17±0.21	<0.001
	ctrl	1mM	175	12.87±0.19	control
	ΔsucA	1mM	246	18.36±0.16	<0.001
	ctrl	5mM	122	8.85±0.16	control
	ΔsucA	5mM	164	14.42±0.23	<0.001
exp2
N2	ctrl	0mM	143	20.81±0.23	control
	ΔsucA	0mM	96	26.5±0.25	<0.001
	ctrl	1mM	140	20.07±0.23	control
	ΔsucA	1mM	105	25.3±0.26	<0.001
	ctrl	5mM	86	15.55±0.28	control
	ΔsucA	5mM	93	18.95±0.31	<0.001
Supplementary Table 1h
N2 lifespan assay on ΔsucA, 2% glucose (111mM), related to Fig. 1d
Nematode	Bacteria	glucose	Number of worms	Mean LS ± SEM(days)	p-value
exp1
N2	ctrl	0mM	222	16.18±0.16	control
	ΔsucA	0mM	198	20.88±0.11	<0.001
	ctrl	111mM	105	10.91±0.09	control
	ΔsucA	111mM	145	11.08±0.08	0.3318
exp2
N2	ctrl	0mM	204	15.6±0.13	control
	ΔsucA	0mM	219	20.25±0.15	<0.001
	ctrl	111mM	112	8.36±0.09	control
	ΔsucA	111mM	102	8.39±0.09	0.7832
exp3
N2	ctrl	0mM	233	14.55±0.16	control
	ΔsucA	0mM	209	21.67±0.12	<0.001
	ctrl	111mM	146	7.97±0.12	control
	ΔsucA	111mM	134	7.45±0.09	<0.001
Supplementary Table 1i
N2 lifespan assay on ΔsucA, glucose (5mM), related to Fig. 1e
Nematode	Bacteria	glucose	Number of worms	Mean LS ± SEM(days)	Lifespan Extension	p-value	p-value	p-value
exp1
N2	ctrl	0mM	222	16.18±0.16	control	control	control
	ΔsucA	0mM	198	20.88±0.11	0.29	< 0.001		control
	ctrl	5mM	213	16.37±0.19	control	control	0.05
	ΔsucA	5mM	206	18.27±0.12	0.11	< 0.001		< 0.001
exp2
N2	ctrl	0mM	153	15.48±0.19	control	control	control
	ΔsucA	0mM	139	18.88±0.23	0.219	< 0.001		control
	ctrl	5mM	108	15.56±0.26	control	control	0.4505
	ΔsucA	5mM	160	17.73±0.15	0.139	< 0.001		< 0.001
exp3
N2	ctrl	0mM	233	14.55±0.16	control	control	control
	ΔsucA	0mM	209	21.67±0.12	0.489	< 0.001		control
	ctrl	5mM	140	14.37±0.27	control	control	0.6904
	ΔsucA	5mM	204	19.07±0.11	0.327	< 0.001		< 0.001
Supplementary Table 1j
N2 lifespan assay on ΔPTSGlc, glucose (5mM), related to Fig. 1f
Nematode	Bacteria	glucose	Number of worms	Mean LS ± SEM(days)	Lifespan Extension	p-value	p-value	p-value
exp1
N2	BWΔPTSGlc*	0mM	233	14.55±0.16	control	control	control
	ΔsucAΔPTSGlc	0mM	209	21.67±0.12	0.489	< 0.001		control
	BWΔPTSGlc	5mM	219	13.82±0.18	control	control	0.0064
	ΔsucAΔPTSGlc	5mM	137	17.87±0.15	0.293	< 0.001		< 0.001
exp2
N2	BWΔPTSGlc*	0mM	190	16.13±0.2	control	control	control
	ΔsucAΔPTSGlc	0mM	181	20.45±0.16	0.267	< 0.001		control
	BWΔPTSGlc	5mM	179	15.49±0.22	control	control	0.0611
	ΔsucAΔPTSGlc	5mM	225	18.55±0.14	0.197	< 0.001		< 0.001
* generated ΔPTSGlc (ΔptsH-ΔptsI-Δcrr)
Supplementary Table 1k
N2 lifespan assay on ΔsucA, antibiotics, glucose (5mM), related to Fig. 1g
Nematode	Bacteria	glucose	Number of worms	Mean LS ± SEM(days)	p-value	p-value	p-value
exp1
N2	ctrl* + amp,kana	0mM	107	17.02±0.19	control	control
	ΔsucA + amp,kana	0mM	148	20.16±0.18	<0.001		control
	ctrl* + amp,kana	5mM	83	17.29±0.24	control	0.1841
	ΔsucA + amp,kana	5mM	162	16.41±0.18	0.0197		<0.001
exp2
N2	ctrl* + amp,kana	0mM	233	14.55±0.16	control	control
	ΔsucA + amp,kana	0mM	209	21.67±0.12	<0.001		control
	ctrl* + amp,kana	5mM	127	11.65±0.18	control	<0.001
	ΔsucA + amp,kana	5mM	171	12.77±0.12	<0.001		<0.001
* 10 times concentrated overnight culture of E. coli was seeded on lifespan plates to prevent worms from starving during assay
Supplementary Table 1l
E. coli fat content ratio of ctrl, ΔsucA, related to Supplementary Fig. 1i
	control 1	control 2	control 3	ΔsucA 1	ΔsucA 2	ΔsucA 3
SFA	24.42	23.97	23.47	47.96	45.86	44.12
MUFA	73.92	74.53	74.51	50.32	51.99	54.42
PUFA	1.66	1.5	2.02	1.72	2.15	1.47
Total	100	100	100	100	100	100
Acylchain in PE	control 1	control 2	control 3	ΔsucA 1	ΔsucA 2	ΔsucA 3
14:00:00	0.22	0.26	0.25	0.56	0.71	1.01
14:01:00	0.19	0.22	0.24	0.61	0.54	0.58
15:00:00	6.2	5.99	6.52	10.38	10.3	11.38
15:01:00	0.01	0.01	0.01	0.09	0.07	0.08
16:00:00	12.07	12.41	11.66	23.23	22.21	19.1
16:01:00	0.4	0.41	0.51	1.33	1.63	1.76
17:00:00	5.93	5.32	5.05	13.79	12.63	12.63
17:01:00	32.69	32.42	31.86	28.35	27.57	30.12
18:01:00	15.29	15.92	16.79	11.48	13.24	11.16
18:02:00	1.66	1.5	2.02	1.72	2.15	1.47
19:01:00	25.34	25.54	25.09	8.47	8.93	10.72
Total	100	100	100	100	100	100
Supplementary Table 1m
male lifespan assay on ΔsucA, related to Fig. 1h
Nematode	Bacteria	Number of worms	Mean LS ± SEM(days)	Lifespan Extension	p-value	p-value	p-value
exp1
hermaphrodite	ctrl	117	15.24±0.21	control	control	control
	ΔsucA	106	22.7±0.23	0.4895	<0.001		control
male	ctrl	89	14.52±0.31	control	control	0.1741
	ΔsucA	101	20.94±0.26	0.4421	<0.001		1.6e-05
exp2
hermaphrodite	ctrl	143	20.81±0.23	control	control	control
	ΔsucA	96	26.5±0.25	0.2734	<0.001		control
male	ctrl	125	17.36±0.84	control	control	<0.001
	ΔsucA	128	20.5±0.83	0.1808	<0.001		<0.001
Supplementary Table 1n
Temporal diet-switch lifespan assays, related to Fig. 1i
Nematode	Bacteria	Number of worms	Mean LS ± SEM(days)	p-value
exp1
N2	ctrl - ctrl	139	16.96 ±0.15	control
	ΔsucA - ΔsucA	104	22.40 ±0.19	< 0.001
	ΔsucA - ctrl	116	16.82 ±0.16	control
	ctrl - ΔsucA	163	22.04 ±0.15	< 0.001
exp2
N2	ctrl - ctrl	145	15.69±0.19	control
	ΔsucA - ΔsucA	131	19.61±0.24	< 0.001
	ΔsucA - ctrl	162	16.43±0.16	control
	ctrl - ΔsucA	134	19.54±0.23	< 0.001
exp3
N2	ctrl - ctrl	173	14.91±0.18	control
	ΔsucA - ΔsucA	122	21.24±0.16	< 0.001
	ΔsucA - ctrl	169	15.21±0.19	control
	ctrl - ΔsucA	115	20.84±0.19	< 0.001
Supplementary Table 1o
N2 lifespan assays on Δicd, ΔaceBA, or ΔicdΔaceBA E. coli, related to Fig. 2b, and 2c
Nematode	Bacteria	Number of worms	Mean LS ± SEM(days)	p-value
N2	ctrl	216	16.45±0.14	control
	ΔsucA	176	21.60±0.16	< 0.001
	ctrl	216	16.45±0.14	control
	Δicd	160	17.06±0.16	0.001
	ctrl	216	16.45±0.14	control
	ΔaceBA	166	16.77±0.17	0.0413
	ctrl	216	16.45±0.14	control
	ΔicdΔaceBA	207	20.68±0.15	< 0.001
exp2
N2	ctrl	250	15.74±0.09	control
	ΔsucA	268	19.96±0.11	< 0.001
	ctrl	250	15.74±0.09	control
	Δicd	214	15.71±0.12	0.6322
	ctrl	250	15.74±0.09	control
	ΔaceBA	222	15.88±0.12	0.1083
	ctrl	250	15.74±0.09	control
	ΔicdΔaceBA	237	19.1±0.13	< 0.001
Supplementary Table 1p
N2 lifespan assays on ΔacnAΔacnB, related to Fig. 2d
Nematode	Bacteria	Number of worms	Mean LS ± SEM(days)	p-value
exp1
N2	ctrl	201	14.68±0.13	control
	ΔsucA	177	19.46±0.15	< 0.001
	ΔacnAΔacnB	193	18.21±0.14	< 0.001
exp2
N2	ctrl	213	16.13±0.11	control
	ΔsucA	120	18.5±0.26	< 0.001
	ΔacnAΔacnB	248	18.36±0.14	< 0.001
exp3
N2	ctrl	179	15.5±0.14	control
	ΔsucA	175	18.13±0.18	< 0.001
	ΔacnAΔacnB	199	18.9±0.13	< 0.001
Supplementary Table 1q
N2 lifespan assays on ΔsucA pruvate 100mM, related to Supplementary Fig. 1k
Nematode	Bacteria	pyruvate	Number of worms	Mean LS ± SEM(days)	p-value
exp1
N2	ctrl	0mM	143	15.59±0.23	control
	ΔsucA	0mM	96	22.3±0.29	<0.001
	ctrl	100mM	161	11.19±0.14	control
	ΔsucA	100mM	162	18.22±0.29	0.0197
exp2
N2	ctrl	0mM	203	13.92±0.18	control
	ΔsucA	0mM	129	24.6±0.25	<0.001
	ctrl	100mM	151	16.85±0.25	control
	ΔsucA	100mM	104	22.21±0.34	<0.001
Supplementary Table 1r
N2 lifespan assays on ΔsucA glycerol 100mM, related to Supplementary Fig. 1l
Nematode	Bacteria	glycerol	Number of worms	Mean LS ± SEM(days)	p-value
exp1
N2	ctrl	0mM	176	14.3±0.14	control
	ΔsucA	0mM	177	17.36±0.12	<0.001
	ctrl	100mM	122	9.02±0.12	control
	ΔsucA	100mM	144	8.9±0.1	0.3822
exp2
N2	ctrl	0mM	143	15.59±0.23	control
	ΔsucA	0mM	96	22.3±0.29	<0.001
	ctrl	100mM	105	9.11±0.08	control
	ΔsucA	100mM	137	9.48±0.1	0.0025
Supplementary Table 1s
N2 lifespan assays on ΔicdΔsucA, related to Fig. 2e
Nematode	Bacteria	Number of worms	Mean LS ± SEM(days)	p-value
exp1
N2	ctrl	120	11.53±0.12	control
	ΔsucA	152	15.2±0.11	< 0.001
	Δicd	150	11.91±0.1	control
	ΔicdΔsucA	166	12.2±0.08	0.0329
exp2
N2	ctrl	128	12.85±0.14	control
	ΔsucA	47	15.36±0.32	< 0.001
	Δicd	141	13.58±0.1	control
	ΔicdΔsucA	139	14.4±0.09	8.1e-09
Supplementary Table 1t
Paralysis assay, related to Fig. 3a
Nematode	Bacteria	PT50 ± SEM	Number of Worms	p-value
exp1
Punc-54::Aβ42 (CL2006)	ctrl	8.61±0.11	184	control
	ΔsucA	11.79±0.12	209	< 0.001
exp2
Punc-54::Aβ42 (CL2006)	ctrl	12.49±0.1	173	control
	ΔsucA	15.8±0.16	196	< 0.001
exp3
Punc-54::Aβ42 (CL2006)	ctrl	11.07±0.16	175	control
	ΔsucA	13.65±0.13	162	< 0.001
Supplementary Table 1u
Thermotolerance assay, related to Fig. 3b
Nematode	Bacteria	Total Number	Survival ± SEM (hours)	p-value
exp1
Day-5 N2	ctrl	70	8.98±0.1	control
	ΔsucA	70	10.7±0.09	< 0.001
exp2
Day-5 N2	ctrl	100	8.81±0.14	control
	ΔsucA	100	13.12±0.13	< 0.001
exp1
Day-10 N2	ctrl	70	8.57±0.12	control
	ΔsucA	70	11.8±0.1	< 0.001
Supplementary Table 1v
F1 Brood size assay, related to Fig. 3d
exp1
Nematode	Bacteria	Number of plate	Mean Number of Worms ± SEM	p-value
N2	ctrl	5	339.4±9.18	control
	ΔsucA	4	306.5±10.94	0.0532
exp2
N2	ctrl	8	249.9±12.98	control
	ΔsucA	8	229.4±21.46	0.4274
F2 Brood size assay, related to Fig. 3d
exp1
Nematode	Bacteria	Number of plate	Mean Number of Worms ± SEM	p-value
N2	ctrl	8	361.3±8.91	control
	ΔsucA	7	399.9±17.87	0.0653
exp2
N2	ctrl	5	348.4±5.84	control
	ΔsucA	4	380±18.64	0.1167
