# Supplementary material for: A new AMPK isoform mediates glucose-restriction induced longevity non-cell autonomously by promoting membrane fluidity
Source: Nat Commun. 2023 Jan 18;14:288. doi: 10.1038/s41467-023-35952-z (PMC9849402; doi:10.1038/s41467-023-35952-z)
Supplement: Supplementary file 11 — Supplementary Table 1–9 [file 41467_2023_35952_MOESM11_ESM.zip › Supplementary Table 2.xlsx]

## Sheet: metabolite analysis
Supplementary Table 2
		control 1	control 2	control 3	ΔsucA 1	ΔsucA 2	ΔsucA 3	Δicd 1	Δicd 2	Δicd 3	ΔicdΔsucA 1	ΔicdΔsucA 2	ΔicdΔsucA 3		ΔsucA vs control			Δicd vs control			ΔicdΔsucA vs control
															ratio ¶	p-value ||	signif	ratio ¶	p-value ||	signif	ratio ¶	p-value ||	signif
amino acid	Alanine	107.797	56.5217	71.0784	25.7426	16.453	20.1597	52.2267	50.7353	29.5635	84.7176	60.7542	71.0443		0.264894	0.03468	*	0.562988	0.1921	ns	0.919792	0.881571	ns
	Glycine	78.9831	34.1137	61.0294	330.858	422.436	405.988	57.2874	75.7353	82.7381	71.0963	70.8101	91.9304		6.65771	0.00376267	**	1.23911	0.497857	ns	1.34292	0.354167	ns
	Histidine	53.5593	39.1304	53.4314	55.1155	81.1966	75.6487	64.5749	80.3922	92.8571	86.3787	74.7207	87.8165		1.45058	0.0980475	ns	1.62758	0.0912333	ns	1.70349	0.019244	*
	Isoleucine	63.7288	40.1338	47.7941	40.264	53.6325	50.499	111.134	127.206	141.27	91.8605	81.0056	82.9114		0.952121	0.79356	ns	2.50308	0.04556	*	1.68656	0.028815	*
	Leucine	121.695	79.5987	94.1176	92.0792	119.658	106.188	111.336	132.108	136.706	182.558	161.313	169.146		1.07621	0.67575	ns	1.28685	0.199219	ns	1.73662	0.01986	*
	Lysine	241.695	212.709	251.225	612.871	763.248	691.816	195.344	195.833	346.429	356.478	367.877	404.114		2.93063	0.00376267	**	1.04532	0.86292	ns	1.59924	0.008058	**
	Methionine	55.9322	35.4515	47.7941	79.3729	102.991	96.008	91.2955	105.147	122.024	151.329	141.48	140.981		2.00012	0.0198363	*	2.2882	0.055386	ns	3.11681	0.00174675	**
	Phenylalanine	64.0678	46.1538	59.0686	71.1221	86.1111	79.8403	97.9757	102.941	155.357	144.352	127.793	141.772		1.4004	0.0469818	*	2.10452	0.0912333	ns	2.44502	0.003298	**
	Threonine	25.7627	10.7023	9.31373	27.3927	37.1795	47.505	22.6721	30.6373	22.2222	35.3821	35.6145	22.943		2.44824	0.0648237	ns	1.64992	0.252086	ns	2.05203	0.132776	ns
	Tyrosine	76.9492	51.505	67.1569	176.073	191.667	173.054	103.644	120.833	188.095	182.89	162.709	169.937		2.76464	0.00325125	**	2.10915	0.120183	ns	2.63552	0.003298	**
	Valine	74.2373	48.495	55.3922	89.769	112.179	99.6008	67.8138	79.4118	94.6429	117.94	110.615	115.823		1.69291	0.0273214	*	1.35786	0.199219	ns	1.93335	0.00961154	**
	Glutamate	2146.44	1344.15	1845.83	4347.19	5512.18	5279.24	898.583	1049.26	944.048	10299.2	8656.28	8048.42		2.83685	0.00608077	**	0.541917	0.09112	ns	5.0603	0.00386871	**
	Glutamine	21.3559	19.7324	34.3137	55.6106	62.1795	65.4691	28.9474	33.8235	27.381	525.249	451.397	332.911		2.43042	0.00898875	**	1.19561	0.475171	ns	17.3676	0.00857727	**
glycolysis, TCA	2-Oxoglutarate	28.8136	23.4114	21.3235	145.545	193.162	190.22	5.06073	35.7843	14.2857	46.1794	20.2514	11.0759		7.19154	0.00376267	**	0.749584	0.621067	ns	1.05382	0.967938	ns
	Citrate	50.5085	38.796	92.1569	9.57096	10.2564	9.38124	78.7449	118.873	125.198	117.608	20.3911	31.0127		0.160963	0.0511457	ns	1.77898	0.182089	ns	0.931392	0.967938	ns
	Fumarate	18.3051	8.3612	10.5392	0.825083	1.06838	0.998004	11.1336	12.7451	16.0714	9.80066	13.1285	16.2975		0.077716	0.0339414	*	1.07377	0.830571	ns	1.05432	0.967938	ns
	Malate	203.729	116.722	135.049	16.1716	33.3333	30.9381	151.619	125.735	274.802	211.13	331.006	393.354		0.176604	0.0223957	*	1.2122	0.639717	ns	2.05376	0.102364	ns
	Pyruvate	486.78	241.137	348.529	1.9802	2.77778	1.1976	143.927	141.422	183.532	153.987	191.48	247.152		0.00553263	0.0198363	*	0.435582	0.117995	ns	0.550533	0.166161	ns
	Succinate	689.831	299.666	334.314	18.1518	23.7179	25.7485	287.449	310.049	198.016	404.153	389.944	376.108		0.0510785	0.0463781	*	0.600928	0.337703	ns	0.883967	0.881571	ns
	Glucose	6604.07	3506.69	3754.41	38.2838	41.2393	30.3393	2488.87	2760.54	3464.68	6371.43	6009.92	6837.97		0.00792363	0.0223957	*	0.628488	0.252086	ns	1.38616	0.248625	ns
nucleotide related	ADP	25.4237	12.709	17.6471	20.7921	22.8632	19.1617	28.5425	31.6176	35.7143	18.6047	17.8771	19.3038		1.12616	0.625021	ns	1.7188	0.0926053	ns	1.0001	1	ns
	AMP	29.8305	18.3946	29.1667	89.1089	80.1282	64.8703	45.5466	61.7647	65.4762	59.8007	42.5978	34.019		3.02496	0.00898875	**	2.23263	0.0720375	ns	1.76269	0.13617	ns
	ATP	11.5254	10.0334	14.4608	19.1419	19.4444	17.5649	6.88259	6.86275	6.94444	6.64452	11.7318	9.17722		1.55891	0.0223957	*	0.574403	0.0792818	ns	0.76496	0.3264	ns
	Adenosine	4.74576	2.34114	4.41176	19.1419	16.2393	15.3693	3.84615	5.39216	6.74603	7.47508	6.84358	6.17089		4.4136	0.00376267	**	1.3901	0.342237	ns	1.78191	0.0499375	*
	GTP	14.9153	9.36455	12.0098	15.8416	17.5214	13.5729	26.1134	32.1078	37.3016	45.3488	40.9218	36.0759		1.29337	0.173163	ns	2.63224	0.055386	ns	3.37139	0.00440867	**
	Inosine	5.42373	3.34448	4.41176	8.91089	19.2308	14.5709	6.47773	7.10784	8.53175	6.64452	5.58659	6.64557		3.24071	0.0477	*	1.6781	0.09112	ns	1.43222	0.102364	ns
	Uracil	12.2034	8.02676	10.5392	18.4818	24.359	27.9441	32.5911	39.2157	38.4921	58.3056	53.6313	44.1456		2.3005	0.0244375	*	3.5847	0.020247	*	5.07266	0.00415013	**
	3-Methylxanthine	12.2034	7.02341	8.08824	4.29043	5.12821	4.39122	9.51417	11.2745	10.9127	7.97342	10.6145	8.06962		0.505577	0.0648237	ns	1.16058	0.51	ns	0.97593	0.967938	ns
et cetra	2-Aminobutyrate	16.9492	8.3612	9.80392	197.855	185.684	139.122	18.6235	24.5098	15.4762	198.505	230.866	105.854		14.8846	0.00394091	**	1.66911	0.184655	ns	15.2424	0.028815	*
	2-Hydroxybutyrate	58.3051	61.8729	46.0784	29.868	36.7521	34.1317	38.664	50.4902	46.8254	34.7176	31.0056	33.5443		0.606003	0.0264444	*	0.817891	0.252086	ns	0.597075	0.028815	*
	4-Aminobutyrate	314.915	148.495	28.4314	489.604	135.043	68.8623	229.757	148.039	314.881	799.336	1153.07	1692.72		1.41003	0.714	ns	1.40833	0.607364	ns	7.41119	0.0403565	*
	4-Hydroxybenzoate	7.11864	6.35452	5.14706	3.79538	4.48718	4.59082	4.04858	4.65686	4.56349	3.48837	5.1676	3.79747		0.691366	0.0532667	ns	0.712609	0.106845	ns	0.668813	0.102364	ns
	Betaine	2255.59	1594.98	2123.04	110.396	148.077	161.477	2085.63	2566.42	2476.79	1988.04	1716.2	2116.14		0.0703008	0.00394091	**	1.19339	0.2805	ns	0.974348	0.967938	ns
	Cadaverine	138.305	68.2274	119.118	66.9967	139.744	105.19	194.332	297.794	182.54	267.94	320.531	394.937		0.957868	0.885	ns	2.07175	0.117995	ns	3.01983	0.01986	*
	Formate	146.441	3.01003	2.45098	1.48515	2.13675	1.59681	2.83401	3.43137	1.98413	3.8206	1.53631	7.27848		0.0343558	0.413667	ns	0.0543082	0.475171	ns	0.0831814	0.534811	ns
	Glutathione	960.339	647.157	1012.75	1794.06	2415.38	2124.75	346.559	451.225	478.373	4044.35	3658.66	3630.06		2.41741	0.01302	*	0.487038	0.0884	ns	4.3252	0.00174675	**
	Methanol	120.678	147.826	85.7843	315.347	358.12	122.355	275.911	253.186	239.683	188.704	139.385	143.038		2.24625	0.145714	ns	2.16993	0.04556	*	1.32979	0.276636	ns
	NAD+	124.407	84.6154	101.716	382.013	422.009	376.248	135.02	165.441	171.23	192.193	177.654	174.051		3.79828	0.0024378	**	1.51797	0.0912333	ns	1.75034	0.013515	*
	NADH	3.72881	2.00669	9.06863	0.49505	0.641026	0.798403	2.02429	2.69608	6.15079	6.81063	4.32961	3.63924		0.130672	0.141805	ns	0.734333	0.678191	ns	0.998335	1	ns
	NADP+	4.74576	3.01003	3.18627	25.5776	27.5641	24.5509	6.47773	8.08824	8.73016	7.47508	7.5419	7.27848		7.10035	0.0014535	**	2.12904	0.0655714	ns	2.03759	0.00961154	**
	Phenylacetate	19.661	12.3746	17.1569	130.693	158.974	120.359	8.2996	13.7255	10.119	83.7209	97.2067	97.6266		8.33515	0.00376267	**	0.653436	0.182143	ns	5.66254	0.00174675	**
	Propylene glycol	9.83051	3.01003	4.90196	3.46535	3.63248	5.18962	7.08502	7.84314	9.12698	16.113	25.1397	29.9051		0.692543	0.4845	ns	1.35579	0.475171	ns	4.01058	0.0396409	*
	Putrescine	283.39	169.565	248.775	304.95	308.974	259.281	221.457	196.324	246.627	249.336	255.447	235.759		1.24436	0.231818	ns	0.946815	0.799	ns	1.05531	0.881571	ns
	Pyroglutamate	76.9492	95.3177	96.8137	310.891	324.786	187.026	96.3563	134.069	124.008	162.957	55.1676	49.8418		3.05746	0.0264444	*	1.3172	0.182089	ns	0.995858	1	ns
	Sucrose	181.695	122.742	158.578	20.7921	24.7863	19.9601	74.2915	77.451	93.6508	166.944	138.966	147.31		0.141547	0.00608077	**	0.529989	0.0792818	ns	0.978844	0.967938	ns
	Tartrate	2.37288	1.67224	2.69608	9.24092	11.1111	9.78044	10.7287	19.3627	19.4444	16.2791	15.5028	15.3481		4.4699	0.00325125	**	7.34824	0.0655714	ns	6.99133	0.00028101	***
	Acetate	1074.92	470.903	589.706	87.7888	112.179	89.022	577.126	774.51	823.016	1139.2	1661.31	1641.14		0.135325	0.0463781	*	1.01832	0.951	ns	2.07989	0.077112	ns
	Ethanol	87.1186	70.903	66.9118	27.5578	31.1966	28.9421	45.5466	53.4314	53.7698	45.0166	45.3911	50.3165		0.389877	0.00684857	**	0.67908	0.09112	ns	0.625626	0.0289	*
	Lactate	2126.44	824.749	760.539	6.27063	7.05128	5.78842	217.611	122.059	129.167	570.266	779.33	1165.03		0.00514863	0.0660385	ns	0.126312	0.1479	ns	0.677481	0.589769	ns
	UDP-galactose	41.6949	29.7659	33.3333	18.6469	18.5897	13.5729	22.0648	19.6078	20.0397	31.5615	29.3296	26.5823		0.48485	0.0223957	*	0.588891	0.0792818	ns	0.834716	0.3075	ns
	UDP-glucose	146.441	97.9933	105.392	49.0099	55.9829	39.7206	77.7328	80.3922	74.8016	111.13	98.4637	99.2089		0.413672	0.025092	*	0.665835	0.131538	ns	0.88273	0.578447	ns
the unit of concentration is mmol/10^11 cells
¶ The ratio is of computed by using averaged detection values. Control was used as denominator.
|| The p-value is computed by two-tailed Student’s t test. (*<0.05, **<0.01, ***<0.001)
metabolites are grouped by biological process
