# Supplementary material for: A new AMPK isoform mediates glucose-restriction induced longevity non-cell autonomously by promoting membrane fluidity
Source: Nat Commun. 2023 Jan 18;14:288. doi: 10.1038/s41467-023-35952-z (PMC9849402; doi:10.1038/s41467-023-35952-z)
Supplement: Supplementary file 11 — Supplementary Table 1–9 [file 41467_2023_35952_MOESM11_ESM.zip › Supplementary Table 3.xlsx]

## Sheet: metabolite analysis
Supplementary Table 3
		control 1	control 2	control 3	ΔaceBA 1	ΔaceBA 2	ΔaceBA 3	ΔacnAΔacnB 1	ΔacnAΔacnB 2	ΔacnAΔacnB 3	ΔicdΔaceBA 1	ΔicdΔaceBA 2	ΔicdΔaceBA 3		ΔaceBA vs control			ΔacnAΔacnB vs control			ΔicdΔaceBA vs control
															ratio ¶	p-value ||	signif	ratio ¶	p-value ||	signif	ratio ¶	p-value ||	signif
amino acid	Alanine	254.334	190.531	120.142	136.682	112.254	87.3684	98.005	58.0087	122.948	87.5653	79.0382	86.6126		0.595221	0.03468	*	0.493732	0.1921	ns	0.448165	0.114756	ns
	Glycine	441.015	292.743	223.901	402.935	415.974	299.035	1376.06	863.203	1317.76	120.376	202.836	43.712		1.16737	0.00376267	**	3.71429	0.497857	ns	0.383147	0.0669184	ns
	Isoleucine	68.8161	56.2832	43.1206	69.7517	60.5033	39.8246	123.192	90.6205	84.5896	58.2027	77.0654	55.1724		1.01106	0.79356	ns	1.77388	0.04556	*	1.13209	0.503862	ns
	Leucine	102.22	80.708	50.4965	102.709	138.84	77.5439	300.499	213.853	244.054	196.656	270.9	224.037		1.36701	0.67575	ns	3.24904	0.199219	ns	2.96281	0.004413	**
	Lysine	166.913	188.761	101.206	287.81	306.674	152.895	1067.08	616.162	638.693	867.294	1152.4	1208.52		1.63583	0.00376267	**	5.08216	0.86292	ns	7.06579	0.00105748	**
	Methionine	54.6512	70.885	21.0638	94.0181	77.4617	47.9825	115.711	79.0765	99.1625	138.662	186.067	139.655		1.49701	0.0198363	*	2.00511	0.055386	ns	3.1677	0.00781604	**
	Phenylalanine	74.7357	67.0796	41.844	77.6524	59.8468	43.5088	111.721	90.9091	135.176	157.576	194.575	189.757		0.985564	0.0469818	*	1.83931	0.0912333	ns	2.95061	0.00144843	**
	Threonine	4.75687	4.86726	7.44681	5.30474	2.62582	6.84211	26.4339	16.5945	29.9832	11.0763	20.3453	4.15822		0.865369	0.0648237	ns	4.27696	0.252086	ns	2.08423	0.265576	ns
	Tyrosine	56.7653	47.8761	31.0638	70.8804	52.6258	35.5263	163.84	164.214	303.853	277.743	370.9	371.805		1.1719	0.00325125	**	4.65646	0.120183	ns	7.51959	0.00077968	***
	Valine	68.2875	60.708	36.5957	116.479	93.326	43.7719	197.756	131.746	162.144	123.824	160.666	154.767		1.53134	0.0273214	*	2.96903	0.199219	ns	2.65266	0.00359964	**
	Glutamate	2738.9	1983.72	1604.89	2511.06	2265.54	1993.42	653.865	558.009	642.044	387.565	452.528	842.698		1.06993	0.00608077	**	0.292993	0.0454778	*	0.265948	0.0129218	*
	Glutamine	59.3023	44.8673	34.6809	58.5779	31.5098	35.8772	56.1097	35.4978	56.7839	55.9039	48.4587	34.1785		0.907199	0.00898875	**	1.06871	0.475171	ns	0.997772	0.991921	ns
glycolysis, TCA	2-Oxoglutarate	27.3784	30.531	18.5106	51.9187	75.6018	80.3509	1.74564	2.0202	4.85762	8.15047	4.56227	5.07099		2.72012	0.00376267	**	0.112843	0.621067	ns	0.23271	0.00657916	**
	Citrate	19.2389	17.5221	9.07801	22.5734	21.8818	16.0526	11.9701	4.7619	7.20268	3.1348	3.57583	4.66531		1.32001	0.0511457	ns	0.522146	0.182089	ns	0.248171	0.0644415	ns
	Fumarate	42.4947	32.6549	35.6738	16.93	27.8993	19.4737	7.23192	5.05051	16.0804	30.721	48.3354	46.0446		0.58023	0.0339414	*	0.255928	0.830571	ns	1.12883	0.488697	ns
	Malate	254.123	93.8053	83.1915	106.659	138.074	113.86	59.8504	76.1905	98.4925	18.7043	16.0296	20.5882		0.831772	0.0223957	*	0.54401	0.639717	ns	0.128322	0.151636	ns
	Pyruvate	418.076	423.717	298.511	341.422	442.779	305.351	4.48878	2.886	5.36013	2.29885	6.90506	7.20081		0.955493	0.0198363	*	0.011168	0.0115752	*	0.0143863	0.0115755	*
	Succinate	1484.46	806.283	814.326	1084.65	743.326	773.684	10.7232	25.1082	33.8358	128.318	364.858	212.982		0.837875	0.0463781	*	0.0224366	0.0458441	*	0.227421	0.027261	*
	Glucose	4235.84	4224.87	3437.52	1864.79	3761.05	2898.33	149.626	116.883	161.307	90.0731	173.49	151.927		0.716424	0.0223957	*	0.0359563	0.00465977	**	0.0349203	0.00444361	**
the unit of concentration is mmol/10^11 cells
¶ The ratio is of computed by using averaged detection values. Control was used as denominator.
|| The p-value is computed by two-tailed Student's t-test. (*<0.05, **<0.01, ***<0.001)
metabolites are grouped by biological process
