# Supplementary material for: A new AMPK isoform mediates glucose-restriction induced longevity non-cell autonomously by promoting membrane fluidity
Source: Nat Commun. 2023 Jan 18;14:288. doi: 10.1038/s41467-023-35952-z (PMC9849402; doi:10.1038/s41467-023-35952-z)
Supplement: Supplementary file 11 — Supplementary Table 1–9 [file 41467_2023_35952_MOESM11_ESM.zip › Supplementary Table 4.xlsx]

## Sheet: Sheet1
Supplementary Table 4
Supplementary Table 4a
N2 lifespan assay on ΔsucA, N-acetyl cysteine (NAC), related to Supplementary Fig. 2a
Nematode	Bacteria	N-acetyl cysteine (NAC)	Number of worms	Mean LS ± SEM(days)	p-value
exp1
N2	ctrl	0mM	159	12.98±0.14	control
	ΔsucA	0mM	151	15.42±0.16	<0.001
	ctrl	5mM	156	12.15±0.16	control
	ΔsucA	5mM	127	15.79±0.16	<0.001
exp2
N2	ctrl	0mM	133	12.44±0.17	control
	ΔsucA	0mM	109	16.43±0.22	<0.001
	ctrl	5mM	129	12.09±0.18	control
	ΔsucA	5mM	112	16.94±0.21	<0.001
Supplementary Table 4b
N2 lifespan assay (pha-4 RNAi) on ΔsucA, related to Supplementary Fig. 2b
Nematode	Bacteria	Number of worms	Mean LS ± SEM(days)	p-value
exp1
N2	HT115 EV RNAi	182	13.52±0.08	control
	HT115ΔsucA EV RNAi	171	16.08±0.18	<0.001
	HT115 pha-4 RNAi	133	12.29±0.08	control
	HT115ΔsucA pha-4 RNAi	138	15.27±0.19	<0.001
exp2
N2	HT115 EV RNAi	114	13.86±0.13	control
	HT115ΔsucA EV RNAi	153	15.03±0.18	<0.001
	HT115 pha-4 RNAi	156	12.6±0.1	control
	HT115ΔsucA pha-4 RNAi	132	15.05±0.16	<0.001
daf-16 lifespan assay on ΔsucA, related to Supplementary Fig. 2c
Nematode	Bacteria	Number of worms	Mean LS ± SEM(days)	p-value
exp1
N2	ctrl	191	15.71±0.14	control
	ΔsucA	141	19.19±0.16	<0.001
daf-16 (mgDf50)	ctrl	158	9.84±0.16	control
	ΔsucA	185	12.76±0.14	<0.001
exp2
N2	ctrl	140	12.43±0.12	control
	ΔsucA	139	17.3±0.17	<0.001
daf-16 (mgDf50)	ctrl	172	8.84±0.07	control
	ΔsucA	145	10.31±0.09	<0.001
exp3
N2	ctrl	184	13.11±0.09	control
	ΔsucA	154	15.17±0.15	<0.001
daf-16 (mgDf50)	ctrl	246	7.93±0.05	control
	ΔsucA	246	9.51±0.1	<0.001
raga-1 lifespan assay on ΔsucA, related to Supplementary Fig. 2d
Nematode	Bacteria	Number of worms	Mean LS ± SEM(days)	p-value
exp1
N2	ctrl	140	12.43±0.12	control
	ΔsucA	139	17.30±0.17	<0.001
raga-1 (ok386)	ctrl	193	16.55±0.11	control
	ΔsucA	167	21.51±0.16	<0.001
exp2
N2	ctrl	203	13.08±0.14	control
	ΔsucA	70	16.17±0.22	<0.001
raga-1 (ok386)	ctrl	194	17.58±0.12	control
	ΔsucA	185	20.63±0.18	<0.001
rict-1 lifespan assay on ΔsucA, related to Supplementary Fig. 2e
Nematode	Bacteria	Number of worms	Mean LS ± SEM(days)	p-value
exp1
N2	ctrl	140	12.43±0.12	control
	ΔsucA	139	17.30±0.17	<0.001
rict-1 (ft7)	ctrl	154	13.43±0.15	control
	ΔsucA	128	16.42±0.21	<0.001
exp2
N2	ctrl	203	13.08±0.14	control
	ΔsucA	70	16.17±0.22	<0.001
rict-1 (ft7)	ctrl	178	16.08±0.13	control
	ΔsucA	162	17.8±0.21	<0.001
hif-1 lifespan assay on ΔsucA, related to Supplementary Fig. 2f
Nematode	Bacteria	Number of worms	Mean LS ± SEM(days)	p-value
exp1
N2	ctrl	160	13.05±0.14	control
	ΔsucA	158	17.45±0.16	<0.001
hif-1 (ia4)	ctrl	175	15.59±0.17	control
	ΔsucA	179	20.48±0.18	<0.001
exp2
N2	ctrl	360	13±0.07	control
	ΔsucA	218	16.02±0.12	<0.001
hif-1 (ia4)	ctrl	190	14.81±0.11	control
	ΔsucA	160	16.39±0.19	<0.001
exp3
N2	ctrl	224	13.54±0.11	control
	ΔsucA	192	16.26±0.13	<0.001
hif-1 (ia4)	ctrl	296	14.6±0.12	control
	ΔsucA	158	19.01±0.18	<0.001
sir-2.1 lifespan assay on ΔsucA, related to Supplementary Fig. 2g
Nematode	Bacteria	Number of worms	Mean LS ± SEM(days)	p-value
exp1
N2	ctrl	224	13.54±0.11	control
	ΔsucA	192	16.26±0.13	<0.001
sir-2.1 (ok434)	ctrl	295	13.79±0.08	control
	ΔsucA	343	16.69±0.11	<0.001
exp2
N2	ctrl	132	12.05±0.15	control
	ΔsucA	184	14.51±0.15	<0.001
sir-2.1 (ok434)	ctrl	298	11.76±0.09	control
	ΔsucA	297	14.76±0.09	<0.001
exp3
N2	ctrl	360	13±0.07	control
	ΔsucA	218	16.02±0.12	<0.001
sir-2.1 (ok434)	ctrl	180	12.59±0.1	control
	ΔsucA	155	14.07±0.1	<0.001
hsf-1 lifespan assay on ΔsucA, related to Supplementary Fig. 2h
Nematode	Bacteria	Number of worms	Mean LS ± SEM(days)	p-value
exp1
N2	ctrl	381	12.97±0.07	control
	ΔsucA	255	17.27±0.14	<0.001
hsf-1 (sy441)	ctrl	190	7.69±0.08	control
	ΔsucA	218	10.55±0.09	<0.001
exp2
N2	ctrl	141	16.53±0.17	control
	ΔsucA	175	20.87±0.18	<0.001
hsf-1 (sy441)	ctrl	44	11.14±0.23	control
	ΔsucA	31	14.61±0.29	<0.001
exp3
N2	ctrl	115	16.2±0.11	control
	ΔsucA	196	20.49±0.15	<0.001
hsf-1 (sy441)	ctrl	59	7.9±0.15	control
	ΔsucA	122	12.02±0.21	<0.001
skn-1 lifespan assay on ΔsucA, related to Supplementary Fig. 2i
Nematode	Bacteria	Number of worms	Mean LS ± SEM(days)	p-value
exp1
N2	ctrl	250	12.84±0.09	control
	ΔsucA	168	15.79±0.15	<0.001
skn-1 (zu135)	ctrl	213	12.58±0.12	control
	ΔsucA	153	15.86±0.19	<0.001
exp2
N2	ctrl	203	15.15±0.14	control
	ΔsucA	176	18.31±0.19	<0.001
skn-1 (zu135)	ctrl	46	14.91±0.36	control
	ΔsucA	105	19.03±0.27	<0.001
exp3
N2	ctrl	113	12.93±0.13	control
	ΔsucA	124	17.16±0.22	<0.001
skn-1 (zu135)	ctrl	73	12.63±0.16	control
	ΔsucA	96	15.88±0.29	<0.001
sek-1 lifespan assay on ΔsucA, related to Supplementary Fig. 2j
Nematode	Bacteria	Number of worms	Mean LS ± SEM(days)	p-value
exp1
N2	ctrl	140	12.43±0.12	control
	ΔsucA	139	17.30±0.17	<0.001
sek-1 (km4)	ctrl	108	9.67±0.16	control
	ΔsucA	96	13.55±0.19	<0.001
exp2
N2	ctrl	203	16.99±0.15	control
	ΔsucA	70	20.17±0.22	<0.001
sek-1 (km4)	ctrl	151	12.79±0.26	control
	ΔsucA	100	16.3±0.28	<0.001
pdr-1 lifespan assay on ΔsucA, related to Supplementary Fig. 2k
Nematode	Bacteria	Number of worms	Mean LS ± SEM(days)	p-value
exp1
N2	ctrl	155	13.15±0.14	control
	ΔsucA	163	16.29±0.21	<0.001
pdr-1 (gk448)	ctrl	148	13.01±0.21	control
	ΔsucA	137	17.30±0.20	<0.001
exp2
N2	ctrl	155	10.77±0.15	control
	ΔsucA	144	13.78±0.18	<0.001
pdr-1 (gk448)	ctrl	162	10.15±0.1	control
	ΔsucA	132	13.98±0.17	<0.001
exp3
N2	ctrl	136	18.64±0.26	control
	ΔsucA	121	21.77±0.27	<0.001
pdr-1 (gk448)	ctrl	93	17.33±0.34	control
	ΔsucA	68	23.69±0.62	<0.001
pink-1 lifespan assay on ΔsucA, related to Supplementary Fig. 2l
Nematode	Bacteria	Number of worms	Mean LS ± SEM(days)	p-value
exp1
N2	ctrl	155	13.15±0.14	control
	ΔsucA	163	16.29±0.21	<0.001
pink-1 (ok3538)	ctrl	193	13.50±0.13	control
	ΔsucA	165	17.26±0.17	<0.001
exp2
N2	ctrl	155	11.52±0.13	control
	ΔsucA	144	13.78±0.18	<0.001
pink-1 (ok3538)	ctrl	98	10.65±0.12	control
	ΔsucA	122	15.3±0.15	<0.001
exp3
N2	ctrl	136	18.64±0.26	control
	ΔsucA	121	21.77±0.27	<0.001
pink-1 (ok3538)	ctrl	163	13.74±0.11	control
	ΔsucA	194	20.73±0.26	<0.001
isp-1 lifespan assay on ΔsucA, related to Supplementary Fig. 2m
Nematode	Bacteria	Number of worms	Mean LS ± SEM(days)	p-value
exp1
N2	ctrl	132	12.05±0.15	control
	ΔsucA	184	14.51±0.15	<0.001
isp-1 (qm150)	ctrl	93	12.16±0.29	control
	ΔsucA	58	15.66±0.3	<0.001
exp2
N2	ctrl	224	13.54±0.11	control
	ΔsucA	192	16.26±0.13	<0.001
isp-1 (qm150)	ctrl	492	12.8±0.09	control
	ΔsucA	316	14.8±0.1	<0.001
exp3
N2	ctrl	224	13.37±0.13	control
	ΔsucA	195	15±0.14	<0.001
isp-1 (qm150)	ctrl	224	17.04±0.17	control
	ΔsucA	181	18.58±0.21	<0.001
Supplementary Table 4c
aak-2 lifespan assay on ΔsucA, related to Fig. 4a
Nematode	Bacteria	Number of worms	Mean LS ± SEM(days)	p-value
exp1
N2	ctrl	206	14.72±0.12	control
	ΔsucA	106	18.99±0.19	<0.001
aak-2 (ok524)	ctrl	156	10.59±0.10	control
	ΔsucA	107	10.71±0.13	1
exp2
N2	ctrl	122	12.2±0.12	control
	ΔsucA	61	16.67±0.28	<0.001
aak-2 (ok524)	ctrl	120	11.3±0.07	control
	ΔsucA	60	11.5±0.11	1
exp3
N2	ctrl	76	12.61±0.2	control
	ΔsucA	102	15.56±0.26	<0.001
aak-2 (ok524)	ctrl	110	11.27±0.11	control
	ΔsucA	137	11.12±0.1	0.2802
Supplementary Table 4d
N2 lifespan assay (aak-2 RNAi) on ΔsucA, related to Supplementary Fig. 2n
Nematode	Bacteria	Number of worms	Mean LS ± SEM(days)	p-value
exp1
N2	HT115 EV RNAi	141	10.99±0.16	control
	HT115ΔsucA EV RNAi	104	18.61±0.19	<0.001
	HT115 aak-2 RNAi	130	12.38±0.11	control
	HT115ΔsucA aak-2 RNAi	131	18.20±0.16	<0.001
exp2
N2	HT115 EV RNAi	133	15.63±0.1	control
	HT115ΔsucA EV RNAi	160	20.68±0.18	<0.001
	HT115 aak-2 RNAi	188	14.25±0.1	control
	HT115ΔsucA aak-2 RNAi	173	19.64±0.14	<0.001
Supplementary Table 4e
rrf-3 lifespan assay (aak-2 RNAi) on ΔsucA, related to Supplementary Fig. 2o
Nematode	Bacteria	Number of worms	Mean LS ± SEM(days)	p-value	p-value	p-value
exp1
rrf-3(pk1426)	HT115 EV RNAi	97	14.47±0.22	control	control
	HT115ΔsucA EV RNAi	150	22.53±0.22	<0.001		control
	HT115 aak-2 RNAi	109	13.03±0.15	control	<0.001
	HT115ΔsucA aak-2 RNAi	131	18.20±0.15	<0.001		<0.001
exp2
rrf-3(pk1426)	HT115 EV RNAi	184	12.56±0.2	control	control
	HT115ΔsucA EV RNAi	168	16.3±0.21	<0.001		control
	HT115 aak-2 RNAi	176	12.39±0.17	control	0.1871
	HT115ΔsucA aak-2 RNAi	171	13.76±0.19	<0.001		<0.001
Supplementary Table 4f
TU3401 (neuronal RNAi specific) lifespan assay (aak-2 RNAi) on ΔsucA, related to Fig. 4b
Nematode	Bacteria	Number of worms	Mean LS ± SEM(days)	p-value	p-value	p-value
exp1
TU3401	HT115 EV RNAi	145	10.86±0.08	control	control
	HT115ΔsucA EV RNAi	135	15.76±0.18	<0.001		control
	HT115 aak-2 RNAi	153	10.99±0.06	control	0.2742
	HT115ΔsucA aak-2 RNAi	146	12.12±0.11	<0.001		<0.001
exp2
TU3401	HT115 EV RNAi	127	12.54±0.08	control	control
	HT115ΔsucA EV RNAi	213	17.7±0.13	<0.001		control
	HT115 aak-2 RNAi	134	12.12±0.06	control	2.8e-05
	HT115ΔsucA aak-2 RNAi	169	13.17±0.1	<0.001		<0.001
VP303 (intestinal RNAi specific) lifespan assay (aak-2 RNAi) on ΔsucA, related to Fig. 4c
Nematode	Bacteria	Number of worms	Mean LS ± SEM(days)	p-value
exp1
VP303	HT115 EV RNAi	200	11.86±0.09	control
	HT115ΔsucA EV RNAi	154	15.82±0.19	<0.001
	HT115 aak-2 RNAi	120	11.82±0.12	control
	HT115ΔsucA aak-2 RNAi	183	15.67±0.17	<0.001
exp2
VP303	HT115 EV RNAi	159	12.82±0.1	control
	HT115ΔsucA EV RNAi	178	17.06±0.16	<0.001
	HT115 aak-2 RNAi	152	12.66±0.09	control
	HT115ΔsucA aak-2 RNAi	203	17.03±0.16	<0.001
Supplementary Table 4g
aak-2;aak-2a::gfp lifespan assay on ΔsucA, related to Fig. 4i
Nematode	Bacteria	Number of worms	Mean LS ± SEM(days)	p-value
exp1
N2	ctrl	190	12.94±0.11	control
	ΔsucA	195	16.38±0.13	<0.001
aak-2;aak-2a::gfp	ctrl	146	13.32±0.15	control
	ΔsucA	137	17.08±0.17	<0.001
exp2
N2	ctrl	152	13.24±0.14	control
	ΔsucA	175	17.01±0.1	<0.001
aak-2;aak-2a::gfp	ctrl	239	14.38±0.12	control
	ΔsucA	163	18.75±0.18	<0.001
exp3
N2	ctrl	230	15.52±0.1	control
	ΔsucA	165	19.19±0.18	<0.001
aak-2;aak-2a::gfp	ctrl	124	16.13±0.16	control
	ΔsucA	105	19.58±0.18	<0.001
Supplementary Table 4h
aak-2;aak-2c::gfp lifespan assay on ΔsucA, related to Fig. 4j
Nematode	Bacteria	Number of worms	Mean LS ± SEM(days)	p-value
exp1
N2	ctrl	150	17.71±0.16	control
	ΔsucA	169	21.51±0.16	<0.001
aak-2;aak-2c::gfp	ctrl	164	14.44±0.13	control
	ΔsucA	186	14.67±0.13	0.1361
exp2
N2	ctrl	202	12.39±0.12	control
	ΔsucA	198	15.48±0.11	<0.001
aak-2;aak-2c::gfp	ctrl	131	12.08±0.09	control
	ΔsucA	93	12.62±0.13	0.0001
exp3
N2	ctrl	197	13.02±0.11	control
	ΔsucA	158	14.84±0.1	<0.001
aak-2;aak-2c::gfp	ctrl	154	11.04±0.1	control
	ΔsucA	115	10.98±0.12	0.7574
Supplementary Table 4i
aak-2;aak-2a/c::gfp lifespan assay on ΔsucA, related to Fig. 4k
Nematode	Bacteria	Number of worms	Mean LS ± SEM(days)	p-value
exp1
N2	ctrl	185	11.99±0.09	control
	ΔsucA	184	15.39±0.12	<0.001
aak-2;aak-2a/c::gfp	ctrl	204	11.98±0.06	control
	ΔsucA	233	16.13±0.13	<0.001
exp2
N2	ctrl	202	12.39±0.12	control
	ΔsucA	198	15.48±0.11	<0.001
aak-2;aak-2a/c::gfp	ctrl	195	13.45±0.09	control
	ΔsucA	188	14.88±0.13	<0.001
Supplementary Table 4j
aak-2,aak-2a::gfp,aak-2c::gfp lifepan assay on ctrl, related to Supplementary Fig 3a
Nematode	Bacteria	Number of worms	Mean LS ± SEM(days)	p-value
exp1
N2	ctrl	193	15.98±0.15	<0.001
aak-2	ctrl	147	11.41±0.13	control
aak-2;aak-2a::gfp	ctrl	145	16.06±0.16	<0.001
aak-2;aak-2c::gfp	ctrl	206	13.09±0.12	<0.001
exp2
N2	ctrl	159	15.38±0.16	<0.001
aak-2	ctrl	153	9.58±0.07	control
aak-2;aak-2a::gfp	ctrl	90	15.11±0.21	<0.001
aak-2;aak-2c::gfp	ctrl	131	12.31±0.1	<0.001
Supplementary Table 4k
aak-2+;aak-2a::gfp lifespan assay on ΔsucA, related to Supplementary Fig. 3b
Nematode	Bacteria	Number of worms	Mean LS ± SEM(days)	p-value
exp1
aak-2;aak-2a::gfp	ctrl	146	13.32±0.15	control
	ΔsucA	137	16.23±0.19	<0.001
aak-2+;aak-2a::gfp	ctrl	142	12.63±0.14	control
	ΔsucA	89	16.28±0.24	<0.001
exp2
aak-2;aak-2a::gfp	ctrl	239	14.38±0.12	control
	ΔsucA	163	18.75±0.18	<0.001
aak-2+;aak-2a::gfp	ctrl	324	13.69±0.11	control
	ΔsucA	155	17.18±0.17	<0.001
Supplementary Table 4l
aak-2;Paak-2a::aak-2c::gfp lifespan assay on ΔsucA, related to Supplementary Fig. 3d
Nematode	Bacteria	Number of worms	Mean LS ± SEM(days)	p-value
exp1
N2	ctrl	105	13.90±0.14	control
	ΔsucA	80	18.85±0.21	<0.001
aak-2;Paak-2a::aak-2c::gfp	ctrl	120	10.78±0.11	control
	ΔsucA	86	14.44±0.21	<0.001
exp2
N2	ctrl	132	15.69±0.17	control
	ΔsucA	144	21.86±0.2	<0.001
aak-2;Paak-2a::aak-2c::gfp	ctrl	130	11.97±0.13	control
	ΔsucA	115	16.67±0.17	<0.001
Supplementary Table 4m
Neuronal aak-2a::gfp lifespan assay on ΔsucA, related to Fig. 4l
Nematode	Bacteria	Number of worms	Mean LS ± SEM(days)	p-value
exp1
N2	ctrl	132	15.69±0.17	control
	ΔsucA	144	21.86±0.2	<0.001
aak-2;Punc-119::aak-2a::gfp	ctrl	156	13.58±0.15	control
	ΔsucA	195	17.81±0.12	<0.001
exp2
N2	ctrl	88	14.06±0.20	control
	ΔsucA	123	20.24±0.23	<0.001
aak-2;Punc-119::aak-2a::gfp	ctrl	151	11.70±11.70	control
	ΔsucA	174	15.29±15.29	<0.001
exp3
N2	ctrl	154	16.9±0.19	control
	ΔsucA	131	19.92±0.17	<0.001
aak-2;Punc-119::aak-2a::gfp	ctrl	124	12.62±0.16	control
	ΔsucA	148	14.85±0.15	<0.001
Neuronal aak-2a::gfp lifespan assay on ΔsucA, related to Supplementary Fig. 3j
Nematode	Bacteria	Number of worms	Mean LS ± SEM(days)	p-value
exp1
N2	ctrl	154	16.9±0.19	control
	ΔsucA	131	19.92±0.17	<0.001
aak-2;Prab-3::aak-2a::gfp	ctrl	86	12.44±0.2	control
	ΔsucA	79	15.57±0.16	<0.001
exp2
N2	ctrl	154	16.9±0.19	control
	ΔsucA	131	19.92±0.17	<0.001
aak-2;Prab-3::aak-2a::gfp	ctrl	114	12.39±0.16	control
	ΔsucA	130	15.86±0.16	<0.001
Intestinal aak-2a::gfp lifespan assay on ΔsucA, related to Fig. 4m
Nematode	Bacteria	Number of worms	Mean LS ± SEM(days)	p-value
exp1
N2	ctrl	185	11.99±0.09	control
	ΔsucA	184	15.39±0.12	<0.001
aak-2;Pvha-6::aak-2a::gfp	ctrl	130	10.49±0.08	control
	ΔsucA	120	10.51±0.11	0.5955
exp2
N2	ctrl	202	12.39±0.12	control
	ΔsucA	198	15.48±0.11	<0.001
aak-2;Pvha-6::aak-2a::gfp	ctrl	159	12.16±0.12	control
	ΔsucA	96	12.14±0.14	0.8958
exp3
N2	ctrl	197	13.02±0.11	control
	ΔsucA	158	14.84±0.1	<0.001
aak-2;Pvha-6::aak-2a::gfp	ctrl	211	11.18±0.08	control
	ΔsucA	122	10.89±0.11	0.0289
Excretory aak-2a::gfp lifespan assay on ΔsucA, related to Fig. 4n
Nematode	Bacteria	Number of worms	Mean LS ± SEM(days)	p-value
exp1
N2	ctrl	76	17.68±0.17	control
	ΔsucA	154	20.76±0.20	<0.001
aak-2;Pmca-1::aak-2a::gfp	ctrl	193	15.24±0.15	control
	ΔsucA	188	15.24±0.18	0.6792
exp2
N2	ctrl	154	16.9±0.19	control
	ΔsucA	131	19.92±0.17	<0.001
aak-2;Pmca-1::aak-2a::gfp	ctrl	107	12.17±0.18	control
	ΔsucA	97	12.56±0.2	0.1321
Supplementary Table 4n
aak-2;Psulp-5:: aak-2a::gfp lifespan assay on ΔsucA, related to Supplementary Fig. 3k
Nematode	Bacteria	Number of worms	Mean LS ± SEM(days)	p-value
exp1
N2	ctrl	114	15.05±0.15	control
	ΔsucA	115	21.17±0.21	<0.001
aak-2;Psulp-5::aak-2a::gfp	ctrl	101	13.98±0.16	control
	ΔsucA	122	19.39±0.24	<0.001
exp2
N2	ctrl	114	15.05±0.15	control
	ΔsucA	115	21.17±0.21	<0.001
aak-2;Psulp-5::aak-2a::gfp	ctrl	128	13.58±0.1	control
	ΔsucA	181	19.43±0.2	<0.001
exp3
N2	ctrl	114	15.05±0.15	control
	ΔsucA	115	21.17±0.21	<0.001
aak-2;Psulp-5::aak-2a::gfp	ctrl	103	13.8±0.17	control
	ΔsucA	93	19.73±0.25	<0.001
Supplementary Table 4o
aak-2;Psulp-5::aak-2a::gfp lifespan assay (gfp RNAi) on ΔsucA, related to Supplementary Fig. 3m, and 3n
Nematode	Bacteria	Number of worms	Mean LS ± SEM(days)	p-value
exp1
N2	HT115 EV RNAi	76	19.72±0.22	control
	HT115ΔsucA EV RNAi	93	23.11±0.18	<0.001
	HT115 gfp RNAi	95	19.51±0.23	control
	HT115ΔsucA gfp RNAi	121	22.95±0.14	<0.001
aak-2;Psulp-5::aak-2a::gfp	HT115 EV RNAi	125	13.13±0.16	control
	HT115ΔsucA EV RNAi	75	19.35±0.19	<0.001
	HT115 gfp RNAi	108	12.7±0.17	control
	HT115ΔsucA gfp RNAi	175	17.71±0.17	<0.001
exp2
N2	HT115 EV RNAi	267	18.77±0.16	control
	HT115ΔsucA EV RNAi	116	23.62±0.18	<0.001
	HT115 gfp RNAi	241	17.71±0.17	control
	HT115ΔsucA gfp RNAi	120	23.78±0.18	<0.001
aak-2;Psulp-5::aak-2a::gfp	HT115 EV RNAi	176	12.42±0.14	control
	HT115ΔsucA EV RNAi	206	17.74±0.13	<0.001
	HT115 gfp RNAi	185	12.48±0.13	control
	HT115ΔsucA gfp RNAi	186	17.44±0.13	<0.001
