# Supplementary material for: A new AMPK isoform mediates glucose-restriction induced longevity non-cell autonomously by promoting membrane fluidity
Source: Nat Commun. 2023 Jan 18;14:288. doi: 10.1038/s41467-023-35952-z (PMC9849402; doi:10.1038/s41467-023-35952-z)
Supplement: Supplementary file 11 — Supplementary Table 1–9 [file 41467_2023_35952_MOESM11_ESM.zip › Supplementary Table 5.xlsx]

## Sheet: Sheet1
Supplementary Table 5
Supplementary Table 5a
unc-13(e51) lifespan assay on ΔsucA, related to Fig. 5a
Nematode	Bacteria	Number of worms	Mean LS ± SEM(days)	p-value
exp1
N2	ctrl	196	12.16±0.11	control
	ΔsucA	174	17.00±0.15	<0.001
unc-13 (e51)	ctrl	124	9.37±0.18	control
	ΔsucA	150	14.73±0.17	<0.001
exp2
N2	ctrl	196	13.62±0.09	control
	ΔsucA	209	16.21±0.12	<0.001
unc-13 (e51)	ctrl	95	9.05±0.18	control
	ΔsucA	135	13.93±0.15	<0.001
unc-13(s69) lifespan assay on ΔsucA, related to Supplementary Fig. 4a
Nematode	Bacteria	Number of worms	Mean LS ± SEM(days)	p-value
exp1
N2	ctrl	196	13.62±0.09	control
	ΔsucA	209	16.21±0.12	<0.001
unc-13 (s69)	ctrl	143	10.76±0.25	control
	ΔsucA	105	15.5±0.33	<0.001
exp2
N2	ctrl	196	12.16±0.11	control
	ΔsucA	174	17.00±0.15	<0.001
unc-13 (s69)	ctrl	169	10.85±0.25	control
	ΔsucA	303	17.71±0.20	<0.001
unc-13(e450) lifespan assay on ΔsucA, related to Supplementary Fig. 4b
Nematode	Bacteria	Number of worms	Mean LS ± SEM(days)	p-value
exp1
N2	ctrl	196	13.62±0.09	control
	ΔsucA	209	16.21±0.12	<0.001
unc-13 (e450)	ctrl	90	11.8±0.18	control
	ΔsucA	126	15.25±0.25	<0.001
exp2
N2	ctrl	196	12.16±0.11	control
	ΔsucA	174	17.00±0.15	<0.001
unc-13 (e450)	ctrl	304	12.56±0.07	control
	ΔsucA	193	15.39±0.13	<0.001
unc-13(e1091) lifespan assay on ΔsucA, related to Supplementary Fig. 4c
Nematode	Bacteria	Number of worms	Mean LS ± SEM(days)	p-value
exp1
N2	ctrl	196	13.62±0.09	control
	ΔsucA	209	16.21±0.12	<0.001
unc-13 (e1091)	ctrl	95	9.05±0.18	control
	ΔsucA	135	13.93±0.15	<0.001
exp2
N2	ctrl	196	12.16±0.11	control
	ΔsucA	174	17.00±0.15	<0.001
unc-13 (e1091)	ctrl	257	8.85±0.1	control
	ΔsucA	239	14.59±0.11	<0.001
Supplementary Table 5b
unc-31 lifespan assay on ΔsucA, related to Fig. 5b
Nematode	Bacteria	Number of worms	Mean LS ± SEM(days)	p-value	%lifespan increase
exp1
N2	ctrl	118	12.53±0.11	control	NA
	ΔsucA	116	14.76±0.17	<0.001	117.797
unc-31 (e928)	ctrl	310	13.08±0.11	control	NA
	ΔsucA	281	13.02±0.09	0.3761	99.5413
exp2
N2	ctrl	192	11.69±0.08	control	NA
	ΔsucA	150	15.79±0.12	<0.001	135.073
unc-31 (e928)	ctrl	248	12.20±0.14	control	NA
	ΔsucA	227	11.69±0.12	0.0048	97.2546
Supplementary Table 5c
egl-21 lifespan assay on ΔsucA, related to Fig. 5c
Nematode	Bacteria	Number of worms	Mean LS ± SEM(days)	p-value	%lifespan increase
exp1
N2	ctrl	138	16.89±0.18	control	NA
	ΔsucA	142	22.59±0.18	<0.001	133.748
egl-21 (n476)	ctrl	112	16.68±0.37	control	NA
	ΔsucA	144	17.93±0.32	0.006	107.494
exp2
N2	ctrl	131	16.95±0.21	control	NA
	ΔsucA	88	22.17±0.27	<0.001	130.796
egl-21 (n476)	ctrl	108	13.59±0.35	control	NA
	ΔsucA	84	14.85±0.46	0.007	109.272
exp3
N2	ctrl	164	14.26±0.16	control	NA
	ΔsucA	183	19.53±0.2	<0.001	136.957
egl-21 (n476)	ctrl	116	11.89±0.3	control	NA
	ΔsucA	113	12.95±0.29	0.0078	108.915
Supplementary Table 5d
tdc-1 lifespan assay on ΔsucA, related to Fig. 5d
Nematode	Bacteria	Number of worms	Mean LS ± SEM(days)	p-value
exp1
N2	ctrl	230	15.52±0.10	control
	ΔsucA	165	19.19±0.18	<0.001
tdc-1 (ok914)	ctrl	144	15.81±0.13	control
	ΔsucA	128	18.28±0.18	<0.001
exp2
N2	ctrl	267	13.78±0.10	control
	ΔsucA	135	18.47±0.16	<0.001
tdc-1 (ok914)	ctrl	202	13.87±0.11	control
	ΔsucA	151	18.7±0.17	<0.001
tph-1 lifespan assay on ΔsucA, related to Supplementary Fig. 4d
Nematode	Bacteria	Number of worms	Mean LS ± SEM(days)	p-value
exp1
N2	ctrl	230	15.52±0.10	control
	ΔsucA	165	19.19±0.18	<0.001
tph-1 (n4622)	ctrl	242	14.66±0.13	control
	ΔsucA	137	19.18±0.22	<0.001
exp2
N2	ctrl	267	13.78±0.1	control
	ΔsucA	135	18.47±0.16	<0.001
tph-1 (n4622)	ctrl	190	12.98±0.13	control
	ΔsucA	178	18.31±0.18	<0.001
cat-2 lifespan assay on ΔsucA, related to Supplementary Fig. 4e
Nematode	Bacteria	Number of worms	Mean LS ± SEM(days)	p-value
exp1
N2	ctrl	230	15.52±0.10	control
	ΔsucA	165	19.19±0.18	<0.001
cat-2 (e1112)	ctrl	161	15.04±0.12	control
	ΔsucA	128	18.28±0.18	<0.001
exp2
N2	ctrl	267	13.78±0.10	control
	ΔsucA	135	18.47±0.16	<0.001
cat-2 (e1112)	ctrl	221	12.76±0.07	control
	ΔsucA	138	17.57±0.24	<0.001
Supplementary Table 5e
crtc-1(S76A,S179A)::rfp lifespan assay on ΔsucA, related to Fig. 5e
Nematode	Bacteria	Number of worms	Mean LS ± SEM(days)	p-value
exp1
N2	ctrl	167	15.14±0.17	control
	ΔsucA	127	17.89±0.18	<0.001
crtc-1(S76A,S179A)::rfp (uthIs226)	ctrl	222	14.81±0.14	control
	ΔsucA	178	18.1±0.15	<0.001
exp2
N2	ctrl	141	16.53±0.17	control
	ΔsucA	175	20.87±0.18	<0.001
crtc-1(S76A,S179A)::rfp (uthIs226)	ctrl	189	15.58±0.16	control
	ΔsucA	182	19.32±0.15	<0.001
exp3
crtc-1(S76A,S179A)::rfp (uthIs226)	ctrl	134	15.54±0.14	control
	ΔsucA	164	21.68±0.17	<0.001
