# Supplementary material for: A new AMPK isoform mediates glucose-restriction induced longevity non-cell autonomously by promoting membrane fluidity
Source: Nat Commun. 2023 Jan 18;14:288. doi: 10.1038/s41467-023-35952-z (PMC9849402; doi:10.1038/s41467-023-35952-z)
Supplement: Supplementary file 11 — Supplementary Table 1–9 [file 41467_2023_35952_MOESM11_ESM.zip › Supplementary Table 6.xlsx]

## Sheet: Sheet1
Supplementary Table 6
Supplementary Table 6a
drp-1 lifespan assay on ΔsucA, related to Supplementary Fig. 5a
Nematode	Bacteria	Number of worms	Mean LS ± SEM(days)	p-value
exp1
N2	ctrl	196	12.81±0.16	control
	ΔsucA	144	18.39±0.21	<0.001
drp-1 (tm1108)	ctrl	124	11.09±0.12	control
	ΔsucA	154	14.09±0.17	<0.001
exp2
N2	ctrl	173	13.4±0.21	control
	ΔsucA	166	17.4±0.2	<0.001
drp-1 (tm1108)	ctrl	130	12.48±0.25	control
	ΔsucA	128	17.55±0.21	<0.001
fzo-1 lifespan assay on ΔsucA, related to Supplementary Fig. 5b
Nematode	Bacteria	Number of worms	Mean LS ± SEM(days)	p-value
exp1
N2	ctrl	196	12.81±0.16	control
	ΔsucA	144	18.39±0.21	<0.001
fzo-1 (tm1133)	ctrl	111	12.66±0.19	control
	ΔsucA	132	17.47±0.3	<0.001
exp2
N2	ctrl	173	13.4±0.21	control
	ΔsucA	166	17.4±0.2	<0.001
fzo-1 (tm1133)	ctrl	79	11.66±0.29	control
	ΔsucA	106	16.13±0.28	<0.001
N2 lifespan assay (prx-5 RNAi) on ΔsucA, related to Supplementary Fig. 5c
Nematode	Bacteria	Number of worms	Mean LS ± SEM(days)	p-value
exp1
N2	HT115 EV RNAi	260	12.26±0.13	control
	HT115ΔsucA EV RNAi	292	16.40±0.11	<0.001
	HT115 prx-5 RNAi	300	11.56±0.05	control
	HT115ΔsucA prx-5 RNAi	287	14.29±0.07	<0.001
exp2
N2	HT115 EV RNAi	173	10.94±0.08	control
	HT115ΔsucA EV RNAi	205	13.15±0.11	<0.001
	HT115 prx-5 RNAi	196	9.78±0.1	control
	HT115ΔsucA prx-5 RNAi	224	11.71±0.11	<0.001
exp3
N2	HT115 EV RNAi	227	12.68±0.12	control
	HT115ΔsucA EV RNAi	265	14.87±0.09	<0.001
	HT115 prx-5 RNAi	196	9.78±0.1	control
	HT115ΔsucA prx-5 RNAi	224	11.71±0.11	<0.001
Supplementary Table 6b
nhr-49 lifespan assay on ΔsucA, related to Fig. 6a
Nematode	Bacteria	Number of worms	Mean LS ± SEM(days)	p-value
exp1
N2	ctrl	190	12.94±0.11	control
	ΔsucA	195	16.38±0.13	<0.001
nhr-49 (nr2041)	ctrl	165	8.74±0.05	control
	ΔsucA	238	8.67±0.05	1
exp2
N2	ctrl	133	12.36±0.05	control
	ΔsucA	211	13.69±0.12	<0.001
nhr-49 (nr2041)	ctrl	175	10.26±0.07	control
	ΔsucA	217	10.41±0.06	0.1881
exp3
N2	ctrl	192	11.69±0.08	control
	ΔsucA	150	15.79±0.12	<0.001
nhr-49 (nr2041)	ctrl	133	10.2±0.06	control
	ΔsucA	171	10.92±0.07	<0.001
Supplementary Table 6c
mdt-15 lifespan assay on ΔsucA, related to Supplementary Fig. 5d
Nematode	Bacteria	Number of worms	Mean LS ± SEM(days)	p-value
exp1
N2	ctrl	153	15.48±0.19	control
	ΔsucA	139	18.88±0.23	<0.001
mdt-15 (tm2182)	ctrl	100	14.44±0.19	control
	ΔsucA	87	14.31±0.23	0.7534
exp2
N2	ctrl	174	16.98±0.13	control
	ΔsucA	214	20.31±0.17	<0.001
mdt-15 (tm2182)	ctrl	121	16.12±0.17	control
	ΔsucA	116	15.32±0.21	0.0057
Supplementary Table 6d
aak-2, nhr-49, nhr-49;aak-2 lifespan assay on ΔsucA, related to Fig. 6b
Nematode	Bacteria	Number of worms	Mean LS ± SEM(days)	p-value
exp1
N2	ctrl	155	16.16±0.15	control
	ΔsucA	147	19.05±0.1	<0.001
nhr-49 (nr2041)	ctrl	224	13.52±0.14	control
	ΔsucA	171	13.67±0.14	0.0118
aak-2(ok524)	ctrl	146	10.2±0.07	control
	ΔsucA	123	10.47±0.08	0.5327
nhr-49(nr2041); aak-2(ok524)	ctrl	178	9.91±0.05	control
	ΔsucA	179	9.96±0.04	0.5146
exp2
N2	ctrl	170	14.82±0.13	control
	ΔsucA	187	19.46±0.13	<0.001
nhr-49 (nr2041)	ctrl	175	12.47±0.16	control
	ΔsucA	140	12.64±0.16	0.1977
aak-2(ok524)	ctrl	93	8.22±0.11	control
	ΔsucA	75	8.43±0.12	0.7571
nhr-49(nr2041); aak-2(ok524)	ctrl	104	7.81±0.08	control
	ΔsucA	88	8.3±0.12	0.0005
Supplementary Table 6e
nhr-49gof;aak-2 lifespan assay on ΔsucA, related to Fig. 6c, and 6d
Nematode	Bacteria	Number of worms	Mean LS ± SEM(days)	p-value
exp1
N2	ctrl	113	12.45±0.24	control
	ΔsucA	59	17.36±0.25	<0.001
nhr-49gof(et-7);aak-2	ctrl	90	11.41±0.21	control
	ΔsucA	124	14.18±0.08	<0.001
exp2
N2	ctrl	145	17.27±0.23	control
	ΔsucA	138	23.7±0.27	<0.001
nhr-49gof(et-7);aak-2	ctrl	138	11.38±0.11	control
	ΔsucA	155	13.33±0.09	<0.001
exp3
N2	ctrl	113	12.45±0.24	control
	ΔsucA	59	17.36±0.25	<0.001
nhr-49gof(et-7);aak-2	ctrl	210	12.45±0.14	control
	ΔsucA	171	15.44±0.14	<0.001
exp1
N2	ctrl	113	12.45±0.24	control
	ΔsucA	59	17.36±0.25	<0.001
nhr-49gof(et-13);aak-2	ctrl	90	11.41±0.19	control
	ΔsucA	124	14.18±0.1	<0.001
exp2
N2	ctrl	145	17.27±0.23	control
	ΔsucA	138	23.7±0.27	<0.001
nhr-49gof(et-13);aak-2	ctrl	121	10.86±0.11	control
	ΔsucA	161	13.15±0.12	<0.001
Supplementary Table 6f
aak-2;nhr-49gof transgenic animal lifespan assay on ΔsucA, related to Fig. 6e, and 6f
Nematode	Bacteria	Number of worms	Mean LS ± SEM(days)	p-value
exp1
N2	ctrl	145	17.27±0.23	control
	ΔsucA	138	23.7±0.27	<0.001
aak-2; nhr-49gof(et-7)::gfp	ctrl	116	11.34±0.11	control
	ΔsucA	155	15.01±0.15	<0.001
exp2
N2	ctrl	145	17.27±0.23	control
	ΔsucA	138	23.7±0.27	<0.001
aak-2; nhr-49gof(et-7)::gfp	ctrl	105	11.07±0.11	control
	ΔsucA	137	15.21±0.17	<0.001
exp3
N2	ctrl	145	17.27±0.23	control
	ΔsucA	138	23.7±0.27	<0.001
aak-2; nhr-49gof(et-7)::gfp	ctrl	117	10.91±0.11	control
	ΔsucA	181	15.03±0.13	<0.001
exp1
N2	ctrl	113	12.45±0.24	control
	ΔsucA	59	17.36±0.25	<0.001
aak-2; nhr-49gof(et-13)::gfp	ctrl	97	9.62±0.14	control
	ΔsucA	120	11.98±0.15	<0.001
exp2
N2	ctrl	113	12.45±0.24	control
	ΔsucA	59	17.36±0.25	<0.001
aak-2; nhr-49gof(et-13)::gfp	ctrl	120	9.5±0.11	control
	ΔsucA	109	11.39±0.15	<0.001
exp3
N2	ctrl	113	12.45±0.24	control
	ΔsucA	59	17.36±0.25	<0.001
aak-2; nhr-49gof(et-13)::gfp	ctrl	96	9.48±0.12	control
	ΔsucA	127	11.15±0.14	<0.001
Supplementary Table 6g
TU3401 (neuronal RNAi specific) lifespan assay (nhr-49 RNAi) on ΔsucA, related to Fig. 6g
Nematode	Bacteria	Number of worms	Mean LS ± SEM(days)	p-value
exp1
TU3401	HT115 EV RNAi	185	11.94±0.09	control
	HT115ΔsucA EV RNAi	167	13.60±0.11	<0.001
	HT115 nhr-49 RNAi	152	9.92±0.08	control
	HT115ΔsucA nhr-49 RNAi	150	11.35±0.12	<0.001
exp2
TU3401	HT115 EV RNAi	139	10.4±0.09	control
	HT115ΔsucA EV RNAi	136	11.68±0.11	<0.001
	HT115 nhr-49 RNAi	188	9.15±0.1	control
	HT115ΔsucA nhr-49 RNAi	152	11.65±0.11	<0.001
VP303 (intestinal RNAi specific) lifespan assay (nhr-49 RNAi) on ΔsucA, related to Fig. 6h
Nematode	Bacteria	Number of worms	Mean LS ± SEM(days)	p-value
exp1
VP303	HT115 EV RNAi	43	13.63±0.24	control
	HT115ΔsucA EV RNAi	41	15.07±0.32	<0.001
	HT115 nhr-49 RNAi	136	10.71±0.11	control
	HT115ΔsucA nhr-49 RNAi	133	12.77±0.17	<0.001
exp2
VP303	HT115 EV RNAi	79	10.72±0.11	control
	HT115ΔsucA EV RNAi	84	12.89±0.19	<0.001
	HT115 nhr-49 RNAi	154	9.23±0.09	control
	HT115ΔsucA nhr-49 RNAi	113	12.04±0.1	<0.001
Supplementary Table 6h
neuronal nhr-49 lifespan assay on ΔsucA, related to Fig. 6i
Nematode	Bacteria	Number of worms	Mean LS ± SEM(days)	p-value
exp1
N2	ctrl	228	14.55±0.14	control
	ΔsucA	144	17.65±0.19	<0.001
nhr-49;Punc-119::nhr-49::gfp	ctrl	115	11.85±0.25	control
	ΔsucA	102	15.22±0.16	<0.001
exp2
N2	ctrl	185	14.71±0.15	control
	ΔsucA	163	17.96±0.15	<0.001
nhr-49;Punc-119::nhr-49::gfp	ctrl	136	11.32±0.13	control
	ΔsucA	135	13.15±0.12	<0.001
exp3
N2	ctrl	185	14.71±0.15	control
	ΔsucA	163	17.96±0.15	<0.001
nhr-49;Punc-119::nhr-49::gfp	ctrl	140	11.19±0.14	control
	ΔsucA	138	13.25±0.13	<0.001
neuronal nhr-49 lifespan assay on ΔsucA, related to Supplementary Fig. 5h
Nematode	Bacteria	Number of worms	Mean LS ± SEM(days)	p-value
exp1
N2	ctrl	238	13.71±0.15	control
	ΔsucA	144	19.17±0.21	<0.001
nhr-49;Prab-3::nhr-49::gfp	ctrl	175	12.87±0.19	control
	ΔsucA	246	18.36±0.16	<0.001
exp2
N2	ctrl	185	14.71±0.15	control
	ΔsucA	163	17.96±0.15	<0.001
nhr-49;Prab-3::nhr-49::gfp	ctrl	185	13.56±0.15	control
	ΔsucA	143	15.59±0.19	<0.001
exp3
N2	ctrl	238	13.71±0.15	control
	ΔsucA	144	19.17±0.21	<0.001
nhr-49;Prab-3::nhr-49::gfp	ctrl	122	8.85±0.16	control
	ΔsucA	164	14.42±0.23	<0.001
intestinal nhr-49 lifespan assay on ΔsucA, related to Fig. 6j
Nematode	Bacteria	Number of worms	Mean LS ± SEM(days)	p-value
exp1
N2	ctrl	228	14.55±0.14	control
	ΔsucA	144	17.65±0.19	<0.001
nhr-49;Pvha-6::nhr-49::gfp	ctrl	174	12.58±0.20	control
	ΔsucA	188	16.20±0.13	<0.001
exp2
N2	ctrl	257	15.11±0.13	control
	ΔsucA	200	16.51±0.1	<0.001
nhr-49;Pvha-6::nhr-49::gfp	ctrl	113	10.97±0.13	control
	ΔsucA	91	12.93±0.14	<0.001
exp3
N2	ctrl	134	11.01±0.11	control
	ΔsucA	59	16.12±0.25	<0.001
nhr-49;Pvha-6::nhr-49::gfp	ctrl	109	9.28±0.12	control
	ΔsucA	64	15.02±0.25	<0.001
Supplementary Table 6i
N2 lifespan assay (atgl-1 RNAi) on ΔsucA, related to Supplementary Fig. 5i
Nematode	Bacteria	Number of worms	Mean LS ± SEM(days)	p-value
exp1
N2	HT115 EV RNAi	161	16.52±0.12	control
	HT115ΔsucA EV RNAi	167	21.34±0.15	<0.001
	HT115 atgl-1 RNAi	184	16.25±0.14	control
	HT115ΔsucA atgl-1 RNAi	228	21.32±0.11	<0.001
exp2
N2	HT115 EV RNAi	130	15.75±0.16	control
	HT115ΔsucA EV RNAi	96	19.23±0.14	<0.001
	HT115 atgl-1 RNAi	166	16.42±0.15	control
	HT115ΔsucA atgl-1 RNAi	109	18.12±0.17	<0.001
N2 lifespan assay (hosl-1 RNAi) on ΔsucA, related to Supplementary Fig. 5j
Nematode	Bacteria	Number of worms	Mean LS ± SEM(days)	p-value
exp1
N2	HT115 EV RNAi	114	14.32±0.11	control
	HT115ΔsucA EV RNAi	152	17.75±0.15	<0.001
	HT115 hosl-1 RNAi	133	13.83±0.12	control
	HT115ΔsucA hosl-1 RNAi	177	16.32±0.15	<0.001
exp2
N2	HT115 EV RNAi	282	15.16±0.09	control
	HT115ΔsucA EV RNAi	193	17.82±0.12	<0.001
	HT115 hosl-1 RNAi	240	13.25±0.1	control
	HT115ΔsucA hosl-1 RNAi	112	15.39±0.15	<0.001
Supplementary Table 6j
N2 lifespan assay (cpt-1 RNAi) on ΔsucA, related to Supplementary Fig. 5k
Nematode	Bacteria	Number of worms	Mean LS ± SEM(days)	p-value
exp1
N2	HT115 EV RNAi	180	14.79±0.13	control
	HT115ΔsucA EV RNAi	152	21.45±0.16	<0.001
	HT115 cpt-1 RNAi	175	14.98±0.13	control
	HT115ΔsucA cpt-1 RNAi	129	20.53±0.23	<0.001
exp2
N2	HT115 EV RNAi	126	15.78±0.21	control
	HT115ΔsucA EV RNAi	133	20.34±0.19	<0.001
	HT115 cpt-1 RNAi	129	14.44±0.19	control
	HT115ΔsucA cpt-1 RNAi	96	19.06±0.19	<0.001
Supplementary Table 6k
fat-5 lifespan assay on ΔsucA, related to Supplementary Fig. 5l
Nematode	Bacteria	Number of worms	Mean LS ± SEM(days)	p-value
exp1
N2	ctrl	208	15.74±0.09	control
	ΔsucA	201	18.68±0.12	<0.001
fat-5 (tm420)	ctrl	202	14.38±0.10	control
	ΔsucA	212	19.22±0.15	<0.001
fat-6 lifespan assay on ΔsucA, related to Supplementary Fig. 5m
Nematode	Bacteria	Number of worms	Mean LS ± SEM(days)	p-value
exp1
N2	ctrl	208	15.74±0.09	control
	ΔsucA	201	18.68±0.12	<0.001
fat-6 (tm331)	ctrl	200	14.24±0.11	control
	ΔsucA	196	21.54±0.18	<0.001
fat-7 lifespan assay on ΔsucA, related to Supplementary Fig. 5n
Nematode	Bacteria	Number of worms	Mean LS ± SEM(days)	p-value
exp1
N2	ctrl	174	16.98±0.13	control
	ΔsucA	214	20.31±0.17	<0.001
fat-7 (wa36)	ctrl	142	12.56±0.18	control
	ΔsucA	145	16.76±0.16	<0.001
fat-5;fat-6 lifespan assay on ΔsucA, related to Supplementary Fig. 5o
Nematode	Bacteria	Number of worms	Mean LS ± SEM(days)	p-value
exp1
N2	ctrl	187	14.81±0.17	control
	ΔsucA	184	20.36±0.18	<0.001
fat-5;fat-6 (tm420;tm331)	ctrl	253	16.64±0.14	control
	ΔsucA	187	21.07±0.19	<0.001
exp2
N2	ctrl	153	13.84±0.15	control
	ΔsucA	137	18.77±0.22	<0.001
fat-5;fat-6 (tm420;tm331)	ctrl	124	11.67±0.14	control
	ΔsucA	160	18.27±0.22	<0.001
fat-5;fat-7 lifespan assay on ΔsucA, related to Supplementary Fig. 5p
Nematode	Bacteria	Number of worms	Mean LS ± SEM(days)	p-value
exp1
N2	ctrl	107	11.61±0.21	control
	ΔsucA	99	16.49±0.19	<0.001
fat-5;fat-7 (tm420;wa36)	ctrl	180	12.17±0.12	control
	ΔsucA	93	17.58±0.25	<0.001
exp2
N2	ctrl	191	15.69±0.15	control
	ΔsucA	114	21.15±0.16	<0.001
fat-5;fat-7 (tm420;wa36)	ctrl	136	14.63±0.21	control
	ΔsucA	153	22.38±0.16	<0.001
fat-7 lifespan assay (fat-6 RNAi) on ΔsucA, related to Supplementary Fig. 5q
exp1
fat-7 (wa36)	HT115 EV RNAi	159	13.30±0.13	control
	HT115ΔsucA EV RNAi	136	20.27±0.20	<0.001
	HT115 fat-6 RNAi	187	11.25±0.07	control
	HT115ΔsucA fat-6 RNAi	185	17.41±0.18	<0.001
exp2
fat-7 (wa36)	HT115 EV RNAi	154	14.65±0.12	control
	HT115ΔsucA EV RNAi	151	21.32±0.2	<0.001
	HT115 fat-6 RNAi	253	13.97±0.13	control
	HT115ΔsucA fat-6 RNAi	238	20.41±0.17	<0.001
Supplementary Table 6l
fat-5;fat-7 lifespan assay (fat-6 RNAi) on ΔsucA, related to Fig. 6l
Nematode	Bacteria	Number of worms	Mean LS ± SEM(days)	p-value	p-value	p-value
exp1
fat-5;fat-7 (tm420;wa36)	HT115 EV RNAi	200	14.21±0.16	control	control
	HT115ΔsucA EV RNAi	143	20.62±0.23	<0.001		control
	HT115 fat-6 RNAi	176	11.13±0.1	control	<0.001
	HT115ΔsucA fat-6 RNAi	147	13.03±0.1	<0.001		<0.001
exp2
fat-5;fat-7 (tm420;wa36)	HT115 EV RNAi	180	12.17±0.12	control	control
	HT115ΔsucA EV RNAi	93	17.58±0.25	<0.001		control
	HT115 fat-6 RNAi	152	10.28±0.13	control	<0.001
	HT115ΔsucA fat-6 RNAi	140	12.27±0.17	<0.001		<0.001
exp3
fat-5;fat-7 (tm420;wa36)	HT115 EV RNAi	123	12.98±0.14	control	control
	HT115ΔsucA EV RNAi	146	21.29±0.21	<0.001		control
	HT115 fat-6 RNAi	172	10.7±0.12	control	<0.001
	HT115ΔsucA fat-6 RNAi	187	13.26±0.13	<0.001		<0.001
Supplementary Table 6m
paqr-2 lifespan assay on ΔsucA, related to Fig. 7f
Nematode	Bacteria	Number of worms	Mean LS ± SEM(days)	p-value	%lifespan increase
exp1
N2	ctrl	251	14.13±0.17	control	NA
	ΔsucA	207	18.73±0.17	<0.001	132.555
paqr-2 (tm3410)	ctrl	160	7.48±0.08	control	NA
	ΔsucA	39	7.41±0.15	0.653	99.0642
exp2
N2	ctrl	237	14.4±0.15	control	NA
	ΔsucA	182	16.84±0.17	<0.001	116.944
paqr-2 (tm3410)	ctrl	385	7.75±0.05	control	NA
	ΔsucA	204	8.22±0.06	2e-08	106.065
exp3
N2	ctrl	274	15.85±0.12	control	NA
	ΔsucA	259	17.88±0.15	<0.001	112.808
paqr-2 (tm3410)	ctrl	140	8.88±0.1	control	NA
	ΔsucA	125	9.34±0.13	0.0014	105.18
Supplementary Table 6n
nhr-49gof;paqr-2 lifespan assay on ΔsucA, related to Fig. 7g, and 7h
Nematode	Bacteria	Number of worms	Mean LS ± SEM(days)	p-value
exp1
N2	ctrl	194	14.46±0.2	control
	ΔsucA	170	23.55±0.29	<0.001
nhr-49gof(et-7);paqr-2	ctrl	116	11.14±0.12	control
	ΔsucA	203	13.79±0.14	<0.001
nhr-49gof(et-13);paqr-2	ctrl	123	10.43±0.14	control
	ΔsucA	135	14.26±0.13	<0.001
exp2
N2	ctrl	198	16.88±0.19	control
	ΔsucA	194	25.64±0.19	<0.001
nhr-49gof(et-7);paqr-2	ctrl	106	11.08±0.14	control
	ΔsucA	188	13.36±0.14	<0.001
nhr-49gof(et-13);paqr-2	ctrl	163	11.26±0.1	control
	ΔsucA	201	14.68±0.12	<0.001
Supplementary Table 6o
N2 lifespan assay (sbp-1 RNAi) on ΔsucA, related to Supplementary Fig. 5e
Nematode	Bacteria	Number of worms	Mean LS ± SEM(days)	p-value
exp1
N2	HT115 EV RNAi	117	18.62±0.23	control
	HT115ΔsucA EV RNAi	114	23.86±0.23	<0.001
	HT115 sbp-1 RNAi	116	14.08±0.22	control
	HT115ΔsucA sbp-1 RNAi	65	17.63±0.28	<0.001
exp2
N2	HT115 EV RNAi	151	19.22±0.19	control
	HT115ΔsucA EV RNAi	153	25.54±0.22	<0.001
	HT115 sbp-1 RNAi	135	20.13±0.21	control
	HT115ΔsucA sbp-1 RNAi	90	26.69±0.39	0.0057
