# Supplementary material for: A new AMPK isoform mediates glucose-restriction induced longevity non-cell autonomously by promoting membrane fluidity
Source: Nat Commun. 2023 Jan 18;14:288. doi: 10.1038/s41467-023-35952-z (PMC9849402; doi:10.1038/s41467-023-35952-z)
Supplement: Supplementary file 11 — Supplementary Table 1–9 [file 41467_2023_35952_MOESM11_ESM.zip › Supplementary Table 7.xlsx]

## Sheet: acylchain of FFA ctrl VS ΔsucA
Supplementary Table 7
Acylchain in FFA	control 1	control 2	control 3	control 4	ΔsucA 1	ΔsucA 2	ΔsucA 3	ΔsucA 4		ΔsucA vs control
										ratio ¶	p-value ||	signif
8:0	0.03	0.03	0.02	0.02	0.04	0.02	0.02	0.03		1.1	0.670412	ns
10:0	0.14	0.15	0.08	0.13	0.16	0.11	0.11	0.14		1.04	0.808975	ns
12:0	0.36	0.43	0.23	0.33	0.35	0.31	0.34	0.39		1.02963	0.830309	ns
14:0	0.62	0.74	0.79	0.68	0.56	0.63	0.62	0.78		0.915194	0.352535	ns
14:1	0.1	0.06	0.14	0.1	0.16	0.31	0.15	0.13		1.875	0.0963578	ns
14:2	0	0	0	0	0	0.01	0	0		0	1	ns
16:0	20.86	24.03	16.29	19.94	12.21	20.01	22.54	22.03		0.946622	0.719388	ns
16:1	0.62	0.56	1.03	0.57	0.71	0.77	0.68	0.73		1.03957	0.817424	ns
16:2	0.08	0.05	0.12	0.07	0.12	0.13	0.08	0.06		1.21875	0.459111	ns
16:3	0.03	0.02	0.03	0.03	0.04	0.06	0.03	0.02		1.36364	0.303999	ns
18:0	28.94	31.55	22.73	26.57	15.56	25.91	30.39	27.31		0.90327	0.502434	ns
18:1	13.88	14.44	20.16	14.29	16.7	12.29	12.4	13.42		0.873188	0.314969	ns
18:2	2.34	1.89	6.77	2.36	5.55	3.65	2.99	2.58		1.10554	0.798854	ns
18:3	0.92	0.62	1.88	1.15	1.82	1.45	1.07	0.92		1.15098	0.626154	ns
18:4	0.35	0.2	0.56	0.33	0.56	0.43	0.28	0.23		1.04167	0.891727	ns
20:0	0.81	0.93	1.16	0.76	0.67	0.8	0.95	0.78		0.874317	0.32006	ns
20:1	0.16	0.18	0.4	0.15	0.19	0.15	0.15	0.13		0.696629	0.309491	ns
20:2	0.18	0.17	0.46	0.17	0.35	0.21	0.18	0.17		0.928571	0.839899	ns
20:3	1.03	1.17	3.18	1.67	2.86	1.85	1.72	1.58		1.13617	0.689258	ns
20:4	19.93	17.44	12.51	18.98	22.75	16.92	14.89	18.96		1.06767	0.638077	ns
20:5	6.54	3.18	9.5	9.78	16.75	11.92	8.61	7.58		1.5469	0.17476	ns
22:0	0.62	0.56	0.68	0.45	0.5	0.51	0.54	0.52		0.896104	0.273558	ns
22:1	0.09	0.03	0.03	0.03	0.02	0.03	0.03	0.03		0.611111	0.293606	ns
22:5	0.01	0.01	0.03	0.01	0.02	0.02	0.02	0.02		1.33333	0.355918	ns
24:0	0.27	0.38	0.3	0.27	0.23	0.36	0.27	0.31		0.959016	0.753694	ns
26:0	0.91	0.92	0.71	0.84	0.89	0.84	0.73	0.88		0.988166	0.874536	ns
28:0	0.1	0.18	0.15	0.2	0.16	0.21	0.14	0.15		1.04762	0.788466	ns
30:0	0.05	0.05	0.06	0.04	0.04	0.07	0.04	0.04		0.95	0.779559	ns
32:0	0.05	0.03	0.02	0.06	0.03	0.03	0.02	0.06		0.875	0.704853	ns
Acylchain	control 1	control 2	control 3	control 4	ΔsucA 1	ΔsucA 2	ΔsucA 3	ΔsucA 4
SFA	53.76	59.98	43.22	50.29	31.4	49.81	56.71	53.42
MUFA	14.85	15.27	21.76	15.14	17.78	13.55	13.41	14.44
PUFA	31.41	24.75	35.04	34.55	50.82	36.65	29.87	32.12
the unit of concentration is mmol/10^11 cells
¶ The ratio is of computed by using averaged detection values. Control was used as denominator.
|| The p-value is computed by two-tailed Student's t-test. (*<0.05, **<0.01, ***<0.001)
acylchains are grouped by biological process

## Sheet: acylchain of PE ctrl VS ΔsucA
Supplementary Table 7
Acylchain in PE	control 1	control 2	control 3	control 4	ΔsucA 1	ΔsucA 2	ΔsucA 3	ΔsucA 4		ΔsucA vs control
										ratio ¶	p-value ||	signif
14:00	0.36	0.39	0.43	0.43	0.37	0.33	0.36	0.32		0.857143	0.0324707	*
14:01	0.01	0.01	0.01	0.01	0.01	0	0.01	0.01		0.75	0.355918	ns
15:00	1.56	1.38	1.44	1.56	1.6	1.29	1.53	1.4		0.979798	0.727846	ns
15:01	0.07	0.07	0.07	0.06	0.07	0.06	0.07	0.06		0.962963	0.536963	ns
16:00	5.78	6.09	6.16	6.66	6.64	6.49	6.73	6.64		1.07331	0.0536626	ns
16:01	0.03	0.03	0.04	0.05	0.03	0.02	0.03	0.03		0.733333	0.113532	ns
17:00	5.89	5.53	5.58	5.6	6.05	6.4	7.2	6.22		1.14469	0.0222047	*
17:01	9.4	9.08	8.82	8.95	9.5	8.51	10.47	8.73		1.02648	0.620836	ns
18:00	21.45	21.47	22.63	22.94	22.69	22.38	20.68	23.81		1.01209	0.735122	ns
18:01	18.35	18.62	17.87	17.48	15.69	16.48	16.98	14.86		0.885094	0.00772174	**
18:02	10.73	10.84	9.67	8.99	10.29	10.17	9.95	9.55		0.993289	0.890934	ns
18:03	1.18	1.25	1.36	1.42	1.34	1.32	1.29	1.39		1.02495	0.594671	ns
18:04	0.09	0.09	0.08	0.07	0.08	0.09	0.08	0.07		0.969697	0.704853	ns
19:01	4.26	4.29	4.18	3.97	3.83	3.72	3.8	3.54		0.891617	0.00348427	**
20:00	2.93	3.02	2.76	2.55	3.18	3.51	3.81	3.4		1.23446	0.00751609	**
20:01	0.26	0.25	0.23	0.22	0.17	0.22	0.18	0.22		0.822917	0.0377777	*
20:03	2.73	2.54	3.31	3.5	3.42	3.49	2.87	4.13		1.15149	0.232908	ns
20:04	2.31	2.37	2.94	3.4	2.85	2.73	2.6	3.04		1.01815	0.861251	ns
20:05	12.16	12.19	12.06	11.79	11.65	12.32	10.86	12.13		0.974274	0.394344	ns
22:00	0.33	0.36	0.27	0.24	0.4	0.33	0.38	0.33		1.2	0.11584	ns
26:00	0.12	0.13	0.1	0.09	0.14	0.12	0.12	0.13		1.15909	0.140475	ns
Total	100	100	100	100	100	100	100	100		0.98892	1	ns
Acylchain	control 1	control 2	control 3	control 4	ΔsucA 1	ΔsucA 2	ΔsucA 3	ΔsucA 4
SFA	38.42	38.37	39.37	40.07	41.07	40.85	40.81	42.25
MUFA	32.38	32.35	31.22	30.74	29.3	29.01	31.54	27.45
PUFA	29.2	29.28	29.42	29.17	29.63	30.12	27.65	30.31
the unit of concentration is mmol/10^11 cells
¶ The ratio is of computed by using averaged detection values. Control was used as denominator.
|| The p-value is computed by two-tailed Student's t-test. (*<0.05, **<0.01, ***<0.001)
acylchains are grouped by biological process

## Sheet: acylchain of PC ctrl VS ΔsucA
Supplementary Table 7
Acylchain in PC	control 1	control 2	control 3	control 4	ΔsucA 1	ΔsucA 2	ΔsucA 3	ΔsucA 4		ΔsucA vs control
										ratio ¶	p-value ||	signif
14:00:00	0.28	0.27	0.4	0.5	0.32	0.23	0.28	0.31		0.786207	0.230976	ns
16:00:00	4.52	4.3	4.78	5.46	4.83	5.21	5.12	5.32		1.0745	0.240569	ns
16:01:00	0.79	0.79	0.75	0.7	0.81	0.8	0.81	0.85		1.07921	0.0469612	*
16:02:00	0.06	0.04	0.03	0.02	0.02	0.03	0.03	0.02		0.666667	0.214843	ns
17:01:00	6.59	9.04	7.55	7	8.89	8.15	10.39	9.36		1.21902	0.0593898	ns
18:01:00	11.02	10.51	11.18	11.69	10.82	11.27	9.96	10.99		0.969369	0.396636	ns
18:02:00	15.76	16.03	15.43	14.93	15.19	15.41	14.58	14.44		0.959292	0.10627	ns
18:03:00	8.34	9.48	8.31	7.53	8.86	8.86	9.07	8.54		1.04961	0.354408	ns
18:04:00	0.77	0.78	0.56	0.49	0.54	0.61	0.64	0.51		0.884615	0.382065	ns
18:05:00	0.03	0.03	0.01	0.01	0.01	0.01	0.01	0.01		0.5	0.133975	ns
19:01:00	3.51	4.62	4.11	3.87	3.87	3.72	4.66	4.11		1.01552	0.847393	ns
20:01:00	0.54	0.48	0.52	0.5	0.43	0.57	0.46	0.46		0.941176	0.403898	ns
20:03:00	8.08	6.99	7.99	8.01	8.2	8.2	7.34	8.36		1.03315	0.487256	ns
20:04:00	17.74	17.37	17.78	18	17.54	17.08	16.5	16.94		0.960079	0.0303725	*
20:05:00	21.98	19.26	20.59	21.27	19.64	19.84	20.14	19.78		0.955475	0.167218	ns
Acylchain	control 1	control 2	control 3	control 4	ΔsucA 1	ΔsucA 2	ΔsucA 3	ΔsucA 4
SFA	4.8	4.57	5.18	5.97	5.15	5.45	5.39	5.64
MUFA	22.44	25.45	24.12	23.76	24.84	24.5	26.29	25.77
PUFA	72.76	69.98	70.7	70.27	70.01	70.05	68.32	68.6
the unit of concentration is mmol/10^11 cells
¶ The ratio is of computed by using averaged detection values. Control was used as denominator.
|| The p-value is computed by two-tailed Student's t-test. (*<0.05, **<0.01, ***<0.001)
acylchains are grouped by biological process

## Sheet: individual PC ctrl VS ΔsucA
Supplementary Table 7
Name	control 1	control 2	control 3	control 4	ΔsucA 1	ΔsucA 2	ΔsucA 3	ΔsucA 4		ΔsucA vs control
										ratio ¶	p-value ||	signif
PC 30:0	0.15	0.14	0.14	0.16	0.21	0.15	0.17	0.18		1.20339	0.066232
PC 32:0	0.2	0.22	0.2	0.17	0.23	0.21	0.22	0.21		1.10127	0.128937
PC 32:1	1.59	1.28	1.7	1.56	1.96	2.04	1.9	1.76		1.24959	0.0117878	*
PC 32:2	0.57	0.5	0.61	0.62	0.57	0.7	0.67	0.63		1.11739	0.135293
PC 32:3	0.11	0.13	0.11	0.18	0.12	0.11	0.13	0.13		0.924528	0.582137
PC 34:0	0.12	0.15	0.12	0.13	0.13	0.12	0.15	0.2		1.15385	0.336512
PC 34:1	2.84	2.45	2.98	2.71	2.86	3.53	3.03	3.06		1.13661	0.0857401
PC 34:2	6.11	4.2	6.4	5.09	6.62	8.84	7.28	6.56		1.34404	0.0425918	*
PC 34:3	1.11	1.08	1.05	1.18	1.11	1.51	1.3	1.16		1.14932	0.128942
PC 34:4	0.56	0.61	0.48	0.61	0.5	0.55	0.56	0.57		0.964602	0.582137
PC 34:5	0.54	0.65	0.51	0.75	0.53	0.61	0.59	0.62		0.959184	0.683615
PC 36:2	8.19	7	8.88	7.78	6.66	7.54	6.35	6.77		0.857771	0.0516119
PC 36:3	4.97	3.49	5.4	3.86	4.54	4.89	4.11	4.1		0.995485	0.96873
PC 36:4	3.83	2.92	3.72	3.21	3.31	3.31	3.14	3.21		0.948099	0.447599
PC 36:5	4.26	3.78	4.07	4.19	4.55	4.46	4.61	5.01		1.14294	0.0111642	*
PC 36:6	1.52	1.56	1.35	1.28	1.17	1.64	1.36	1.26		0.950963	0.586707
PC 38:2	0.77	0.52	0.9	0.82	0.72	0.84	0.7	0.82		1.02326	0.850935
PC 38:3	0.42	0.35	0.39	0.38	0.41	0.47	0.48	0.49		1.2013	0.0151841	*
PC 38:4	3.07	2.91	2.9	3.3	3.17	2.72	3.08	3.14		0.994253	0.904601
PC 38:5	5.76	5.31	5.65	6.23	6.68	6	6.42	6.61		1.12026	0.0299573	*
PC 38:6	17.35	18.25	15.98	17.74	15.63	13.96	14.82	15.5		0.864253	0.00895554	**
PC 38:7	9.76	8.05	9.84	7.55	9.21	8.84	8.5	8.26		0.98892	0.880567
PC 38:9	0.56	0.66	0.51	0.4	0.33	0.38	0.32	0.37		0.657277	0.0173123	*
PC 40:1	0	0	0	0	0	0	0	0		0	1
PC 40:4	0.03	0.02	0.02	0.02	0.02	0.03	0.02	0.02		1	1
PC 40:5	0.24	0.21	0.23	0.22	0.24	0.24	0.25	0.27		1.11111	0.0400578	*
PC 40:6	0.72	0.77	0.65	0.8	0.88	0.71	0.96	0.86		1.15986	0.105199
PC 40:7	1.99	2.25	1.94	2.32	2.41	2.09	2.6	2.47		1.12588	0.111509
PC 40:8	7.4	8.64	7.73	9.41	9.23	8	9.05	8.51		1.04852	0.478917
PC 40:9	6.13	8.38	6.57	7.56	7.43	7.48	7.61	7.4		1.04469	0.551117
PC 40:10	9.13	13.47	8.97	9.74	8.58	8.01	9.58	9.82		0.871218	0.288554
PC 42:8	0	0	0.01	0.01	0	0.01	0.01	0		1	1
PC 42:9	0.01	0.01	0.01	0.01	0.01	0.01	0.01	0.01		1	1
the unit of concentration is mmol/10^11 cells
¶ The ratio is of computed by using averaged detection values. Control was used as denominator.
|| The p-value is computed by two-tailed Student's t-test. (*<0.05, **<0.01, ***<0.001)
acylchains are grouped by biological process

## Sheet: acylchain of FFA ΔPTS VSΔPTSglu
Supplementary Table 7
Acylchain in FFA	ΔPTS 1	ΔPTS 2	ΔPTS 3	ΔPTS +glu 1	ΔPTS +glu 2	ΔPTS +glu 3		ΔPTS vs ΔPTS+glu
								ratio ¶	p-value ||	signif
8:0	0.03	0.02	0.02	0.04	0.02	0.03		1.28571	0.373901	ns
10:0	0.17	0.12	0.08	0.16	0.12	0.17		1.21622	0.426893	ns
12:0	0.41	0.3	0.25	0.41	0.34	0.43		1.22917	0.250158	ns
14:0	0.57	0.64	0.7	0.62	0.72	0.76		1.09948	0.321859	ns
14:1	0.11	0.12	0.22	0.09	0.18	0.06		0.733333	0.471266	ns
14:2	0	0	0.01	0	0.01	0		1	1	ns
16:0	12.51	14.96	9.86	22.79	20.88	24.54		1.82722	0.0047459	**
16:1	0.54	0.63	0.91	0.48	0.72	0.44		0.788462	0.358866	ns
16:2	0.09	0.08	0.14	0.08	0.12	0.05		0.806452	0.507158	ns
16:3	0.03	0.03	0.05	0.03	0.04	0.01		0.727273	0.416866	ns
18:0	13.12	21.07	13.73	28.94	26.87	31.06		1.81281	0.0100785	*
18:1	15.44	13.42	17.42	13.45	14.07	13.7		0.890666	0.280296	ns
18:2	6.36	4.3	10.32	2.82	3.3	1.8		0.377502	0.0751127	ns
18:3	2.31	1.95	3.28	1.21	1.42	0.42		0.404509	0.0403059	*
18:4	0.85	0.48	0.99	0.46	0.54	0.12		0.482759	0.115195	ns
20:0	0.53	0.75	0.93	0.67	0.79	0.79		1.0181	0.918491	ns
20:1	0.14	0.13	0.3	0.13	0.22	0.13		0.842105	0.657376	ns
20:2	0.38	0.24	0.63	0.26	0.34	0.2		0.64	0.283062	ns
20:3	2.64	3.11	4.09	0.92	0.94	0.67		0.257114	0.00502317	**
20:4	22.6	18.94	15.66	18.02	18.21	20.43		0.990559	0.937258	ns
20:5	19.37	16.93	18.56	6.83	7.93	1.77		0.301312	0.0032439	**
22:0	0.45	0.47	0.69	0.42	0.67	0.56		1.02484	0.905587	ns
22:1	0.01	0.02	0.01	0.02	0.02	0.04		2	0.148148	ns
22:5	0.03	0.03	0.04	0.02	0.02	0.01		0.5	0.0241101	*
24:0	0.2	0.22	0.25	0.22	0.34	0.37		1.38806	0.145767	ns
26:0	0.85	0.8	0.68	0.73	0.9	1.12		1.18026	0.320805	ns
28:0	0.14	0.13	0.13	0.1	0.2	0.2		1.25	0.422802	ns
30:0	0.06	0.05	0.04	0.04	0.05	0.06		1	1	ns
32:0	0.05	0.04	0.02	0.04	0.02	0.05		1	1	ns
Acylchain	ΔPTS 1	ΔPTS 2	ΔPTS 3	ΔPTS +glu 1	ΔPTS +glu 2	ΔPTS +glu 3
SFA	29	39.5	27.3	55.1	51.9	60.1
MUFA	16.24	14.32	18.86	14.17	15.21	14.37
PUFA	55	46	54	31	33	25
the unit of concentration is mmol/10^11 cells
¶ The ratio is of computed by using averaged detection values. Control was used as denominator.
|| The p-value is computed by two-tailed Student's t-test. (*<0.05, **<0.01, ***<0.001)
acylchains are grouped by biological process
