# Supplementary material for: A new AMPK isoform mediates glucose-restriction induced longevity non-cell autonomously by promoting membrane fluidity
Source: Nat Commun. 2023 Jan 18;14:288. doi: 10.1038/s41467-023-35952-z (PMC9849402; doi:10.1038/s41467-023-35952-z)
Supplement: Supplementary file 11 — Supplementary Table 1–9 [file 41467_2023_35952_MOESM11_ESM.zip › Supplementary Table 8.xlsx]

## Sheet: Sheet1
Supplementary Table 8
Primers used for worms cloning	Used for	Sequence (5'-3')
Punc-119 HindIII Fw	unc-119 promoter	TGCCAAGCTTCAGTAAAAGAAGTAGAATTT
Punc-119 SphI RV		TCATGCATGCTGTTGTAGCTTTTAAC
Pmca-1 SphI FW	mca-1 promoter	CTTTGCATGCCAGAAGAAACTTGCC
Pmca-1 PstI RV		TCTTTCTAGATCCACGAGACGATTCAATTG
Pvha-6 HindIII FW	vha-6 promoter	TTGAAAGCTTTACAAAAATATTATTTCAG
Pvha-6 SalI RV		GCATGTCGACTTTTTATGGGTTTTGGTAGG
Psulp-5 FW	sulp-5 promoter	GATCGCATGCCAACAATTTGCATTGAATTGGG
Psulp-5 RV		GATCTCTAGACTTTAACAAGAGCAAAATGA
Prab-3 FW	rab-3 promoter	TTTCGCATGCAACTTTGAGATTTTTC
Prab-3 RV		CAGCCTGCAGCTGAAAATAGGGCTACTG
Paak-2a SphI FW	aak-2a promoter	CAACGCATGCGGGTAGAAAACGAGAG
Paak-2a XbaI RV		CATTTCTAGAAATAGTCGGTTATTTTGA
Paak-2c PstI FW	aak-2c promoter	TCGGCTGCAGCCAAGTGGACTTAATCG
Paak-2c SalI RV		TTTTGATTTGAGCTTTGAGCTC
aak-2a/c NheI FW	aak-2a/c	CAAACATTCTTCGAGAGCTAGC
Paak-2c SalI RV		TTTTGATTTGAGCTTTGAGCTC
aak-2a XbaI FW	aak-2a ORF	TATTTCTAGAAATGTTTTCTCATCAAG
aak-2a KpnI RV		GAGTGGTACCCGAGCCAGTGTTCCAATCAA
nhr-49 SalI FW	nhr-49 ORF	ATGCGTCGACATGGACCTAGTAGATC
nhr-49 SmaI RV		CAGTGAGCAGAATAATCATATGCTCACCCGGGTGCTTA
Primers used for genotyping
aak-2 mut Fw	detecting deletion	CATTGTTAAGCACGGACGGC
aak-2 mut Rv		TGGAGTTGGGAATACGCCAG
nhr-49 mut FW	detecting deletion	TTTTCCTGTCCGTAGATTCCA
nhr-49 mut RV		GCTGGCATCAAAATGAGATGT
fat-5 mut FW	detecting deletion	CTAAACAGTTCCTGGCGGCG
fat-5 mut RV		GCTAAGACTTAGTCTTAGGC
fat-6 mut FW	detecting deletion	GCACAAGATGACAAGTGGGA
fat-6 mut RV		GCGGCCCAGAGACGCAATAT
paqr-2 mut FW	detecting deletion	AATAGAATGGCATGCAACCG
paqr-2 mut RV		GACAGTTGCAGTTATTCATG
Primers used for RNAi cloning
aak-2 RNAi NheI FW	aak-2 RNAi	ATGCAAGCTTAAAGGAACGCAAGGACCGCG
aak-2 RNAi HindIII RV		ATGCGCTAGCATAACCTCAGGGGCAGCATA
fat-6 RNAi HindIII FW	fat-6 RNAi	AGTCAAGCTTATGACGGTAAAAACTCGTTC
fat-6 RNAi NheI RV		GACTGCTAGCGTGGGAAGTAATGTTTTCTC
cpt-1 RNAi Nhe-1 FW	cpt-1 RNAi	GATGGCTAGCTCGGTCAAAGTATCTCAATC
cpt-1 RNAi HindIII RV		ACAATAAGCTTAAACCAGACTCCACGA
sbp-1 RNAi Nhe-1 FW	sbp-1 RNAi	ATGCAAGCTTATTGCTCGCTGGAAGTGCGA
sbp-1 RNAi HindIII RV		ATGCGCTAGCCTGATGAATTTCATGATAGA
gfp RNAi KpnI FW	gfp RNAi	TGGAGGGTACCGGTAGAAAAAAT
gfp RNAi HindIII RV		TTGGAAGCTTTCGAAAGGGCAG
nhr-49 RNAi HindIII FW	nhr-49 RNAi	ATGCAAGCTTGATCTGAATGAAATCTCCAG
nhr-49 RNAi Nhe-1 RV		ATGCGCTAGCCTCTGCCAATCCGAAGAACT
Primers used for quantitative PCR
aak-2 qRT FW	aak-2 qRT	GAGAATTGCCGATGAGACTG
aak-2 qRT RV	aak-2 qRT	TTGCTGCTGACTGACGCTGC
act-1 qRT FW	act-1 qRT	CTCTTGCCCCATCAACCATG
act-1 qRT RV	act-1 qRT	CTTGCTTGGAGATCCACATC
