# Supplementary material for: A new AMPK isoform mediates glucose-restriction induced longevity non-cell autonomously by promoting membrane fluidity
Source: Nat Commun. 2023 Jan 18;14:288. doi: 10.1038/s41467-023-35952-z (PMC9849402; doi:10.1038/s41467-023-35952-z)
Supplement: Supplementary file 11 — Supplementary Table 1–9 [file 41467_2023_35952_MOESM11_ESM.zip › Supplementary Table 9.xlsx]

## Sheet: Sheet1
Supplementary Table 9
REAGENT or RESOURCE	SOURCE	IDENTIFIER
C. elegans: N2 Bristol	Caenorhabditis Genetics Center	RRID:WB-STRAIN: N2_(ancestral)
C. elegans: RB755 metr-1(ok521)	Caenorhabditis Genetics Center	RRID:WB-STRAIN: RB755
C. elegans: RB2240 sams-1(ok3033)	Caenorhabditis Genetics Center	RRID:WB-STRAIN: RB2240
C. elegans: CL2006 dvIs2 [pCL12(unc-54/human Abeta peptide 1-42 minigene) + rol-6(su1006)].	Caenorhabditis Genetics Center	RRID:WB-STRAIN: CL2006
C. elegans: DA1116 eat-2(ad1116)	Caenorhabditis Genetics Center	RRID:WB-STRAIN: DA1116
C. elegans: GR1307 daf-16(mgDf50)	Caenorhabditis Genetics Center	RRID:WB-STRAIN: GR1307
C. elegans: VC222 raga-1(ok386)	Caenorhabditis Genetics Center	RRID:WB-STRAIN: VC222
C. elegans: KQ1366 rict-1(ft7)	Caenorhabditis Genetics Center	RRID:WB-STRAIN: KQ1366
C. elegans: ZG31 hif-1(ia4)	Caenorhabditis Genetics Center	RRID:WB-STRAIN: ZG31
C. elegans: RB754 aak-2(ok524)	Caenorhabditis Genetics Center	RRID:WB-STRAIN: RB754
C. elegans: VC199 sir-2.1(ok434)	Caenorhabditis Genetics Center	RRID:WB-STRAIN: VC199
C. elegans: Ps3551 hsf-1(sy441)	Caenorhabditis Genetics Center	RRID:WB-STRAIN: Ps3551
C. elegans: EU31 skn-1(zu135) IV/nT1 [unc-?(n754) let-?](IV;V)	Caenorhabditis Genetics Center	RRID:WB-STRAIN: EU31
C. elegans: KU4 sek-1(km4)	Caenorhabditis Genetics Center	RRID:WB-STRAIN: KU4
C. elegans: VC1024 pdr-1(gk448)	Caenorhabditis Genetics Center	RRID:WB-STRAIN: VC1024
C. elegans: RB2547 pink-1(ok3538)	Caenorhabditis Genetics Center	RRID:WB-STRAIN: RB2547
C. elegans: MQ887 isp-1(qm150)	Caenorhabditis Genetics Center	RRID:WB-STRAIN: MQ887
C. elegans: NL2099 rrf-3(pk1426)	Caenorhabditis Genetics Center	RRID:WB-STRAIN: NL2099
C. elegans: TU3401 sid-1(pk3321) V; uIs69 [pCFJ90(Pmyo-2::mCherry) + Punc-119::sid-1] V.	Caenorhabditis Genetics Center	RRID:WB-STRAIN: TU3401
C. elegans: VP303 rde-1(ne219) V; kbIs7 [Pnhx-2::rde-1 + rol-6(su1006)]	Caenorhabditis Genetics Center	RRID:WB-STRAIN: VP303
C. elegans: MT7929 unc-13(e51)	Caenorhabditis Genetics Center	RRID:WB-STRAIN: MT7929
C. elegans: EG9631 unc-13(s69)	Caenorhabditis Genetics Center	RRID:WB-STRAIN: EG9631
C. elegans: CB450 unc-13(e450)	Caenorhabditis Genetics Center	RRID:WB-STRAIN: CB450
C. elegans: CB1091 unc-13(e1091)	Caenorhabditis Genetics Center	RRID:WB-STRAIN: CB1091
C. elegans: DA509 unc-31(e928)	Caenorhabditis Genetics Center	RRID:WB-STRAIN: DA509
C. elegans: KP2018 egl-21(n476)	Caenorhabditis Genetics Center	RRID:WB-STRAIN: KP2018
C. elegans: RB993 tdc-1(ok914)	Caenorhabditis Genetics Center	RRID:WB-STRAIN: RB993
C. elegans: MT14984 tph-1(n4622)	Caenorhabditis Genetics Center	RRID:WB-STRAIN: MT14984
C. elegans: CB1112 cat-2(e1112)	Caenorhabditis Genetics Center	RRID:WB-STRAIN: CB1112
C. elegans: WBM55 uthIs226 [Pcrtc-1::crtc-1(S76A, S179A)::tdTOMATO::unc-54 3'UTR + rol-6(su1006)]	Caenorhabditis Genetics Center	RRID:WB-STRAIN: WBM55
C. elegans: CU5991 fzo-1(tm1133)	Caenorhabditis Genetics Center	RRID:WB-STRAIN: CU5991
C. elegans: CU6372 drp-1(tm1108)	Caenorhabditis Genetics Center	RRID:WB-STRAIN: CU6372
C. elegans: WBM409 nhr-49(nr2041)	Caenorhabditis Genetics Center	RRID:WB-STRAIN: WBM409
C. elegans: XA7702 mdt-15(tm2182)	Caenorhabditis Genetics Center	RRID:WB-STRAIN: XA7702
C. elegans: BX107 fat-5(tm420)	Caenorhabditis Genetics Center	RRID:WB-STRAIN: BX107
C. elegans: BX106 fat-6(tm331)	Caenorhabditis Genetics Center	RRID:WB-STRAIN: BX106
C. elegans: BX153 fat-7(wa36)	Caenorhabditis Genetics Center	RRID:WB-STRAIN: BX153
C. elegans: BX160 fat-5(tm420);fat-7(wa36)	Caenorhabditis Genetics Center	RRID:WB-STRAIN: BX160
C. elegans: BX110 fat-6(tm331); fat-5(tm420)	Caenorhabditis Genetics Center	RRID:WB-STRAIN: BX110
C. elegans: BX156 fat-6(tm331); fat-7(wa36)	Caenorhabditis Genetics Center	RRID:WB-STRAIN: BX156
C. elegans: QC114 etEx2 [Pglo-1::GFP::ras-2 CAAX + rol-6(su1006)]	Caenorhabditis Genetics Center	RRID:WB-STRAIN: QC114
C. elegans: QC129 paqr-2(tm3410)	Caenorhabditis Genetics Center	RRID:WB-STRAIN: QC129
C. elegans: nhr-49(nr2041); aak-2(ok524)	in this study	N/A
C. elegans: nhr-49(et-7)gof; aak-2(ok524)	in this study	N/A
C. elegans: nhr-49(et-13)gof; aak-2(ok524)	in this study	N/A
C. elegans: unc-119(ed3); aak-2(ok524); nhr-49(et-7)gof::gfpext; unc-119+	in this study	N/A
C. elegans: unc-119(ed3); aak-2(ok524); nhr-49(et-13)gof::gfpext; unc-119+	in this study	N/A
C. elegans: nhr-49(et-7)gof; paqr-2(tm3410)	in this study	N/A
C. elegans: nhr-49(et-13)gof; paqr-2(tm3410)	in this study	N/A
C. elegans: unc-119(ed3); aak-2(ok524); aak-2a::gfpint; unc-119+	in this study	N/A
C. elegans: unc-119(ed3); aak-2a::gfpext; unc-119+	in this study	N/A
C. elegans: unc-119(ed3); aak-2(ok524); aak-2c::gfpext; unc-119+	in this study	N/A
C. elegans: unc-119(ed3); aak-2(ok524); aak-2a/c::gfpext; unc-119+	in this study	N/A
C. elegans: unc-119(ed3); aak-2(ok524); Paak-2a::aak-2c::gfpext; unc-119+	in this study	N/A
C. elegans: unc-119(ed3); aak-2(ok524); Punc-119::aak-2a::gfpint; unc-119+	in this study	N/A
C. elegans: unc-119(ed3); aak-2(ok524); Prab-3::aak-2a::gfpint; unc-119+	in this study	N/A
C. elegans: unc-119(ed3); aak-2(ok524); Pvha-6::aak-2a::gfpext; unc-119+	in this study	N/A
C. elegans: unc-119(ed3); aak-2(ok524); Psulp-5::aak-2a::gfpext; unc-119+	in this study	N/A
C. elegans: unc-119(ed3); nhr-49(nr2041); Punc-119::nhr-49::gfpext; unc-119+	in this study	N/A
C. elegans: unc-119(ed3); nhr-49(nr2041); Prab-3::nhr-49::gfpext; unc-119+	in this study	N/A
C. elegans: unc-119(ed3); nhr-49(nr2041); Pvha-6::nhr-49::gfpext; unc-119+	in this study	N/A
C. elegans: aak-2(ok524); etEx2 [Pglo-1::GFP::ras-2 CAAX + rol-6(su1006)]	in this study	N/A
C. elegans: unc-119(ed3); aak-2(ok524); aak-2a::gfpint; unc-119+; etEx2 [Pglo-1::GFP::ras-2 CAAX + rol-6(su1006)]	in this study	N/A
ext indicates extra-chromosomal transgene.
int indicates chromosomal integrated transgene.
